# Supplementary material for: Dictyocaulus viviparus genome, variome and transcriptome elucidate lungworm biology and support future intervention
Source: Sci Rep. 2016 Feb 9;6:20316. doi: 10.1038/srep20316 (PMC4746573; doi:10.1038/srep20316)
Supplement: Supplementary Information [file srep20316-s2.xls]

## Sheet: Table S1
	Supplementary Table S1. Features of the Dictyocaulus viviparus genome assembly as compared to other clade V nematodes
		Dictyocaulus viviparus ­- Hannover	Dictyocaulus viviparus - Cameroon	Haemonchus contortus	Haemonchus contortus	Necator americanus	Caenorhabditis elegans
	Reference	Present study	(Koutsovoulos, Makepeace et al. 2014)	(Laing, Kikuchi et al. 2013)	(Schwarz, Korhonen et al. 2013)	(Tang, Gao et al. 2014)	(Yook, Harris et al. 2012)
	Assembly length	161.0 Mb	169.4 Mb	370 Mb	320 Mb	244 Mb	100.3 Mb
	CEGMA completeness	0.99	0.93	0.93	0.915	0.92	1
	Supercontigs*	7157	13729	26044	14419	11713	6
	Supercontig N50	225,748 bp	22,964 bp	83,287 bp	56,328 bp	213,095 bp	17.5 Mb
	GC content	0.348	0.345	0.413	0.424	0.402	0.354
	Repetitive sequences	0.1896	0.1627	0.29	0.134	0.24	0.21
	Total protein coding genes	14171	14306	21799	23610	19151	20517
	Average CDS length	983 bp	1,122 bp	1,233 bp	835 bp	801 bp	1,230 bp
	Average gene footprint	3,080 bp	4,963 bp	6,564 bp	6,167 bp	4,289 bp	3,035 bp
	Average exons per gene	7.1	9.2	9.8	7	6.4	6.1
	Average exon length	119 bp	121 bp	126 bp	139 bp	125 bp	203 bp
	Average introns per gene	6.1	8.2	8.8	6	5.4	5.1
	Average intron length	362 bp	469 bp	601 bp	832 bp	642 bp	303 bp
	*Supercontigs are defined as all scaffolds (contigs joined by inferred gaps) plus singleton contigs greater than 1 kb in length.
	Koutsovoulos, G., B. Makepeace, et al. (2014). "Palaeosymbiosis revealed by genomic fossils of wolbachia in a strongyloidean nematode." PLoS Genet 10(6): e1004397.
	Laing, R., T. Kikuchi, et al. (2013). "The genome and transcriptome of Haemonchus contortus, a key model parasite for drug and vaccine discovery." Genome Biol 14(8): R88.
	Schwarz, E. M., P. K. Korhonen, et al. (2013). "The genome and developmental transcriptome of the strongylid nematode Haemonchus contortus." Genome Biol 14(8): R89.
	Tang, Y. T., X. Gao, et al. (2014). "Genome of the human hookworm Necator americanus." Nat Genet.
	Yook, K., T. W. Harris, et al. (2012). "WormBase 2012: more genomes, more data, new website." Nucleic Acids Res 40(Database issue): D735-741.

## Sheet: Table S2
	Supplementary Table S2: Repeat content of the D. viviparus genome
		Number of elements	Length occupied	Percentage of Sequence
	SINEs	26	2,597 bp	0
	LINEs	13674	858,039 bp	0.024
	LTR elements	1727	657,466 bp	0.0041
	DNA elements	5337	766,919 bp	0.0048
	Small RNA	41	15,275 bp	0.0001
	Satellites	42	5,751 bp	0
	Simple repeats	14720	72,786 bp	0.0045
	Low complexity repeats	27601	1,126,446 bp	0.007
	Unclassified repeats	134684	21,148,422 bp	0.1314

## Sheet: Table S3
	Supplementary Table S3: Annotation and analysis of the Dictyocaulus viviparus protein coding genes
		A. Functional Annotation																																				B. Orthologous Group Clustering (OrthoMCL)
		Top BLASTX hit to NR	InterProScan				KEGG Annotation		Phobius		SecretomeP	Secreted?	Kinase				Chokepoint					MEROPS Classification		inParanoid Results			C. elegans reciprocal top BLAST hits	SL2 Genes	Operons		GPCRs	LGICs	VGICs	Gene / Protein Lengths				Orthologous Group Identifier (DvivfilOGs_IF1.5_____)	Clade I			Clade III			Clade V				Hosts
	Gene Name		Protein Domain	Molecular Function	Biological Process	Cellular Component	Annotated Orthologous Group(s) ; KOs with "-" were not in reference database, but can be annotated with a search.	Pathways	Transmembrane	Classical Signal Peptide	Non-Classical Signal Peptide		kinase family	PDB match	drugbank target	PDB + druggable	Chokepoint?	EC number	PDB match	drugbank target	PDB + druggable	Full ID	Protease Class	C. elegans ortholog	Chrom- osome	C. elegans short gene name (if applicable)			Inferred from C. elegans	SL1 sequence detected	Rhodopsin-like GPCR	Ligand-gated ion channels	Voltage-gated ion channels	Protein (aa)	Protein (aa; Incl. stop)	Gene length (nt)			T. suis	T. trichiura	T. spiralis	A. suum	B. malayi	L. loa	D. viviparus	H. contortus	N. americanus	C. elegans	H. sapiens
																	751		424	348	308								793	4633	147	54	75
	DICVIV_00003	560132235| unnamed protein product [Haemonchus contortus]	-	-	-	-	-	-	Y	-	-	-	-	-	-	-	-	-	-	-	-	-	-	-	-	-	-	-	-	-	-	-	-	162	163	489		21353	0	0	0	0	0	0	1	2	0	0	0
	DICVIV_00004	no hit	-	-	-	-	-	-	-	Y	Y	Y	-	-	-	-	-	-	-	-	-	-	-	-	-	-	-	-	-	-	-	-	-	165	166	498		8532	0	0	0	0	0	0	8	0	0	0	0
	DICVIV_00005	597843865| hypothetical protein Y032_0183g967 [Ancylostoma ceylanicum]	IPR001461: Peptidase A1; IPR001969: Peptidase aspartic, active site; IPR009007: Peptidase aspartic, catalytic; IPR021109: Peptidase aspartic	GO:0004190: aspartic-type endopeptidase activity	GO:0006508: proteolysis	-	K01379: cathepsin D	ko04142 ko05152	-	-	-	-	-	-	-	-	-	-	-	-	-	A01A	A	-	-	-	-	-	-	Y	-	-	-	393	394	1182		-	0	0	0	0	0	0	1	0	0	0	0
	DICVIV_00006	507164285| putative aspartic protease [Angiostrongylus cantonensis]	IPR001461: Peptidase A1; IPR009007: Peptidase aspartic, catalytic; IPR012848: Propeptide, peptidase A1; IPR021109: Peptidase aspartic	GO:0004190: aspartic-type endopeptidase activity	GO:0006508: proteolysis	-	K01377: gastricsin	-	-	Y	Y	Y	-	-	-	-	-	-	-	-	-	A01A	A	-	-	-	-	-	-	Y	-	-	-	401	402	1206		9037	0	0	1	1	0	0	2	1	1	1	0
	DICVIV_00007	507164285| putative aspartic protease [Angiostrongylus cantonensis]	IPR001461: Peptidase A1; IPR001969: Peptidase aspartic, active site; IPR009007: Peptidase aspartic, catalytic; IPR012848: Propeptide, peptidase A1; IPR021109: Peptidase aspartic	GO:0004190: aspartic-type endopeptidase activity	GO:0006508: proteolysis	-	K01377: gastricsin	-	-	Y	Y	Y	-	-	-	-	-	-	-	-	-	A01A	A	T18H9.2a	V	asp-2	T18H9.2a	-	-	Y	-	-	-	422	423	1269		9037	0	0	1	1	0	0	2	1	1	1	0
	DICVIV_00008	568300171| hypothetical protein NECAME_06157 [Necator americanus]	-	-	-	-	-	-	-	-	-	-	-	-	-	-	-	-	-	-	-	-	-	-	-	-	T02E9.5	-	-	-	-	-	-	208	209	627		8051	0	0	0	1	2	1	1	1	1	1	0
	DICVIV_00009	597869245| hypothetical protein Y032_0027g1624 [Ancylostoma ceylanicum]	IPR007284: Ground-like domain	-	-	-	K17095: ANXA7_11; annexin A7/11	-	-	-	-	-	-	-	-	-	-	-	-	-	-	-	-	T02E9.2a	V	-	T02E9.2a	-	-	Y	-	-	-	272	273	819		12629	0	0	0	1	1	0	1	1	0	1	0
	DICVIV_00010	597869240| hypothetical protein Y032_0027g1621 [Ancylostoma ceylanicum]	IPR000276: GPCR, rhodopsin-like, 7TM; IPR017452: GPCR, rhodopsin-like superfamily	-	GO:0007186: G-protein coupled receptor protein signaling pathway	GO:0016021: integral to membrane	K04214: kappa-type opioid receptor	ko04080	Y	-	-	-	-	-	-	-	-	-	-	-	-	-	-	T02E9.1	V	npr-25	T02E9.1	-	-	-	Y	-	-	358	359	1077		10671	0	0	0	2	0	0	1	1	1	1	0
	DICVIV_00011	597869236| hypothetical protein Y032_0027g1617 [Ancylostoma ceylanicum]	IPR000276: GPCR, rhodopsin-like, 7TM; IPR017452: GPCR, rhodopsin-like superfamily	-	GO:0007186: G-protein coupled receptor protein signaling pathway	GO:0016021: integral to membrane	K14049: dopamine D2-like receptor	ko04080	Y	-	-	-	-	-	-	-	-	-	-	-	-	-	-	-	-	-	-	-	-	Y	Y	-	-	228	229	687		22416	0	0	0	1	1	0	1	0	0	0	0
	DICVIV_00012	568300166| 7 transmembrane receptor [Necator americanus]	IPR000276: GPCR, rhodopsin-like, 7TM; IPR017452: GPCR, rhodopsin-like superfamily	-	GO:0007186: G-protein coupled receptor protein signaling pathway	GO:0016021: integral to membrane	K04147: dopamine receptor D4	ko04080 ko04728	Y	-	Y	-	-	-	-	-	-	-	-	-	-	-	-	-	-	-	T02E9.3	-	-	Y	Y	-	-	277	278	834		9420	0	0	0	1	1	1	1	1	1	1	0
	DICVIV_00013	597869228| hypothetical protein Y032_0027g1612 [Ancylostoma ceylanicum]	-	-	-	-	K02990: small subunit ribosomal protein S6	ko03010	-	-	-	-	-	-	-	-	-	-	-	-	-	-	-	-	-	-	ZC395.4	-	-	-	-	-	-	172	173	519		24708	0	0	0	0	0	0	1	1	0	1	0
	DICVIV_00014	597860875| hypothetical protein Y032_0056g2663 [Ancylostoma ceylanicum]	IPR000731: Sterol-sensing domain; IPR003392: Patched	GO:0008158: hedgehog receptor activity	-	GO:0016020: membrane; GO:0016021: integral to membrane	K12385: Niemann-Pick C1 protein	ko04142	Y	-	-	-	-	-	-	-	-	-	-	-	-	-	-	Y80D3A.7a	V	ptr-22	Y80D3A.7a	-	-	-	-	-	-	785	786	2358		7945	0	0	0	1	1	1	2	1	2	1	0
	DICVIV_00015	597844054| hypothetical protein Y032_0180g777 [Ancylostoma ceylanicum]	IPR000494: EGF receptor, L domain	-	-	GO:0016020: membrane	-	-	-	-	-	-	-	-	-	-	-	-	-	-	-	-	-	K12D9.14	V	irld-12	-	-	-	-	-	-	-	452	453	1359		3886	0	0	0	0	0	0	1	14	1	0	0
	DICVIV_00016	597844054| hypothetical protein Y032_0180g777 [Ancylostoma ceylanicum]	IPR000494: EGF receptor, L domain	-	-	GO:0016020: membrane	-	-	-	Y	-	Y	-	-	-	-	-	-	-	-	-	-	-	-	-	-	-	-	-	-	-	-	-	192	193	579		26059	0	0	0	0	0	0	2	0	0	0	0
	DICVIV_00017	597844054| hypothetical protein Y032_0180g777 [Ancylostoma ceylanicum]	IPR000494: EGF receptor, L domain	-	-	GO:0016020: membrane	-	-	-	Y	-	Y	-	-	-	-	-	-	-	-	-	-	-	-	-	-	-	-	-	-	-	-	-	319	320	960		26059	0	0	0	0	0	0	2	0	0	0	0
	DICVIV_00018	560117445| Phosphoribulokinase uridine kinase domain containing protein [Haemonchus contortus]	IPR000764: Uridine kinase; IPR006083: Phosphoribulokinase/uridine kinase	GO:0005524: ATP binding; GO:0016301: kinase activity; GO:0016773: phosphotransferase activity, alcohol group as acceptor	GO:0008152: metabolic process	-	K00876: uridine kinase	ko00240 ko00983	-	-	-	-	-	-	-	-	Y	2.7.1.48	Y	Y	Y	-	-	B0001.4	IV	-	-	-	-	Y	-	-	-	216	217	651		2664	0	1	0	1	1	1	1	4	1	1	2
	DICVIV_00019	no hit	-	-	-	-	-	-	Y	-	Y	-	-	-	-	-	-	-	-	-	-	-	-	-	-	-	-	-	-	-	-	-	-	163	164	492		21273	0	0	0	0	0	0	1	2	0	0	0
	DICVIV_00020	560117448| Lipase domain containing protein [Haemonchus contortus]	IPR002921: Lipase, class 3	GO:0004806: triglyceride lipase activity	GO:0006629: lipid metabolic process	-	K01066: esterase / lipase	ko00363 ko00960	Y	-	-	-	-	-	-	-	-	-	-	-	-	-	-	-	-	-	-	-	-	-	-	-	-	366	367	1101		-	0	0	0	0	0	0	1	0	0	0	0
	DICVIV_00021	560117448| Lipase domain containing protein [Haemonchus contortus]	IPR002921: Lipase, class 3	GO:0004806: triglyceride lipase activity	GO:0006629: lipid metabolic process	-	K01066: esterase / lipase	ko00363 ko00960	-	-	-	-	-	-	-	-	-	-	-	-	-	-	-	T08B1.4b	V	T08B1.4	T08B1.4b	-	-	-	-	-	-	331	332	996		12910	0	0	0	1	0	0	1	1	1	1	0
	DICVIV_00022	560118040| Protease inhibitor I8 domain containing protein [Haemonchus contortus]	-	-	-	-	K12850: pre-mRNA-splicing factor 38B	ko03040	Y	-	-	-	-	-	-	-	-	-	-	-	-	-	-	-	-	-	-	-	-	-	-	-	-	488	489	1467		21379	0	0	0	0	0	0	1	2	0	0	0
	DICVIV_00023	no hit	-	-	-	-	-	-	-	Y	Y	Y	-	-	-	-	-	-	-	-	-	-	-	-	-	-	-	-	-	-	-	-	-	142	143	429		8532	0	0	0	0	0	0	8	0	0	0	0
	DICVIV_00024	no hit	-	-	-	-	-	-	-	-	-	-	-	-	-	-	-	-	-	-	-	-	-	-	-	-	-	-	-	-	-	-	-	101	102	306		8532	0	0	0	0	0	0	8	0	0	0	0
	DICVIV_00025	no hit	-	-	-	-	-	-	-	-	-	-	-	-	-	-	-	-	-	-	-	-	-	-	-	-	-	-	-	-	-	-	-	106	107	321		8532	0	0	0	0	0	0	8	0	0	0	0
	DICVIV_00026	no hit	-	-	-	-	-	-	-	Y	Y	Y	-	-	-	-	-	-	-	-	-	-	-	-	-	-	-	-	-	-	-	-	-	184	185	555		8532	0	0	0	0	0	0	8	0	0	0	0
	DICVIV_00027	no hit	-	-	-	-	-	-	-	-	-	-	-	-	-	-	-	-	-	-	-	-	-	-	-	-	-	-	-	-	-	-	-	175	176	528		8532	0	0	0	0	0	0	8	0	0	0	0
	DICVIV_00028	no hit	-	-	-	-	-	-	-	-	-	-	-	-	-	-	-	-	-	-	-	-	-	-	-	-	-	-	-	-	-	-	-	64	65	195		8532	0	0	0	0	0	0	8	0	0	0	0
	DICVIV_00029	no hit	-	-	-	-	-	-	-	Y	Y	Y	-	-	-	-	-	-	-	-	-	-	-	-	-	-	-	-	-	-	-	-	-	123	124	372		8532	0	0	0	0	0	0	8	0	0	0	0
	DICVIV_00030	597836110| hypothetical protein Y032_0291g1561 [Ancylostoma ceylanicum]	-	-	-	-	-	-	Y	-	-	-	-	-	-	-	-	-	-	-	-	-	-	F58H1.5	V	-	F58H1.5	-	-	-	-	-	-	333	334	1002		10698	0	0	0	1	0	1	1	1	1	1	0
	DICVIV_00031	268559324| C. briggsae CBR-MEC-9 protein [Caenorhabditis briggsae]	IPR000152: EGF-type aspartate/asparagine hydroxylation site; IPR000742: Epidermal growth factor-like, type 3; IPR001881: EGF-like calcium-binding; IPR002223: Proteinase inhibitor I2, Kunitz metazoa; IPR006209: EGF; IPR006210: Epidermal growth factor-like; IPR013032: EGF-like region, conserved site; IPR013091: EGF calcium-binding; IPR018097: EGF-like calcium-binding, conserved site; IPR020901: Pro…	GO:0004867: serine-type endopeptidase inhibitor activity; GO:0005509: calcium ion binding; GO:0005515: protein binding	-	-	K06826: nidogen (entactin)	-	Y	-	-	-	-	-	-	-	-	-	-	-	-	I02	I	C50H2.3a	V	mec-9	C50H2.3a	-	-	-	-	-	-	728	729	2187		7909	0	0	1	1	1	0	1	2	2	1	0
	DICVIV_00032	597859968| hypothetical protein Y032_0060g3086 [Ancylostoma ceylanicum]	IPR000796: Aspartate/other aminotransferase; IPR004838: Aminotransferases, class-I, pyridoxal-phosphate-binding site; IPR004839: Aminotransferase, class I/classII; IPR015421: Pyridoxal phosphate-dependent transferase, major region, subdomain 1; IPR015424: Pyridoxal phosphate-dependent transferase, major domain	GO:0003824: catalytic activity; GO:0008483: transaminase activity; GO:0016769: transferase activity, transferring nitrogenous groups; GO:0030170: pyridoxal phosphate binding	GO:0006520: cellular amino acid metabolic process; GO:0009058: biosynthetic process	-	K14454: aspartate aminotransferase, cytoplasmic	ko00250 ko00270 ko00330 ko00350 ko00360 ko00400 ko00710 ko00950 ko00960 ko01210 ko01230	-	-	-	-	-	-	-	-	Y	2.6.1.1	Y	Y	Y	-	-	T01C8.5	X	got-1.2	T01C8.5	-	-	Y	-	-	-	408	409	1227		3730	1	1	1	1	1	1	1	1	1	2	1
	DICVIV_00033	560121617| Adenylyl cyclase class-3 4 guanylyl cyclase domain containing protein [Haemonchus contortus]	IPR001054: Adenylyl cyclase class-3/4/guanylyl cyclase; IPR018297: Adenylyl cyclase class-3/4/guanylyl cyclase, conserved site	GO:0016849: phosphorus-oxygen lyase activity	GO:0009190: cyclic nucleotide biosynthetic process; GO:0035556: intracellular signal transduction	-	K08042: adenylate cyclase 2	ko00230 ko04020 ko04062 ko04114 ko04270 ko04540 ko04713 ko04723 ko04724 ko04725 ko04727 ko04911 ko04912 ko04913 ko04914 ko04915 ko04916 ko04918 ko04970 ko04971 ko04972 ko04976 ko05032 ko05166 ko05414	Y	-	-	-	-	-	-	-	Y	4.6.1.1	Y	Y	Y	-	-	-	-	-	-	-	-	-	-	-	-	467	468	1404		7076	0	0	0	0	0	0	1	1	1	0	0
	DICVIV_00034	597859973| hypothetical protein Y032_0060g3089 [Ancylostoma ceylanicum]	IPR001054: Adenylyl cyclase class-3/4/guanylyl cyclase; IPR018297: Adenylyl cyclase class-3/4/guanylyl cyclase, conserved site	GO:0016849: phosphorus-oxygen lyase activity	GO:0009190: cyclic nucleotide biosynthetic process; GO:0035556: intracellular signal transduction	-	K08042: adenylate cyclase 2	ko00230 ko04020 ko04062 ko04114 ko04270 ko04540 ko04713 ko04723 ko04724 ko04725 ko04727 ko04911 ko04912 ko04913 ko04914 ko04915 ko04916 ko04918 ko04970 ko04971 ko04972 ko04976 ko05032 ko05166 ko05414	Y	-	-	-	-	-	-	-	Y	4.6.1.1	Y	Y	Y	-	-	C10F3.3	V	acy-2	C10F3.3	-	-	Y	-	-	-	597	598	1794		1088	0	1	0	2	1	2	3	2	1	2	8
	DICVIV_00035	no hit	-	-	-	-	-	-	Y	-	-	-	-	-	-	-	-	-	-	-	-	-	-	-	-	-	-	-	-	-	-	-	-	87	88	264		-	0	0	0	0	0	0	1	0	0	0	0
	DICVIV_00036	560121618| Hypothetical protein CBG23334 [Haemonchus contortus]	-	-	-	-	-	-	Y	-	-	-	-	-	-	-	-	-	-	-	-	-	-	F58H1.8	V	-	F58H1.8	-	-	Y	-	-	-	273	274	822		9593	0	0	0	1	1	1	1	1	1	1	0
	DICVIV_00037	560121619| Unknown [Haemonchus contortus]	-	-	-	-	K15630: GDP-D-glucose phosphorylase	-	-	-	-	-	-	-	-	-	-	-	-	-	-	-	-	-	-	-	-	-	-	-	-	-	-	209	210	630		5294	0	1	0	1	1	1	2	1	1	1	1
	DICVIV_00038	597857154| hypothetical protein Y032_0075g973 [Ancylostoma ceylanicum]	-	-	-	-	K15630: GDP-D-glucose phosphorylase	-	-	-	-	-	-	-	-	-	-	-	-	-	-	-	-	-	-	-	C10F3.4b	-	-	-	-	-	-	297	298	894		5294	0	1	0	1	1	1	2	1	1	1	1
	DICVIV_00039	597857158| hypothetical protein Y032_0075g974 [Ancylostoma ceylanicum]	IPR000682: Protein-L-isoaspartate(D-aspartate) O-methyltransferase	GO:0004719: protein-L-isoaspartate (D-aspartate) O-methyltransferase activity	GO:0006464: protein modification process	-	K00573: protein-L-isoaspartate(D-aspartate) O-methyltransferase	-	-	Y	Y	Y	-	-	-	-	-	-	-	-	-	-	-	C10F3.5a	V	pcm-1	C10F3.5a	-	-	Y	-	-	-	292	293	879		2765	1	1	2	2	2	2	1	1	1	1	1
	DICVIV_00040	597857165| hypothetical protein Y032_0075g977 [Ancylostoma ceylanicum]	IPR000938: Cytoskeleton-associated protein, Gly-rich domain; IPR023092: Cytoskeleton-associated protein, Gly-rich conserved site	-	-	-	K17262: TBCB, CKAP1, ALF1; tubulin-folding cofactor B	-	-	-	-	-	-	-	-	-	-	-	-	-	-	-	-	F53F4.3	V	-	F53F4.3	-	-	-	-	-	-	203	204	612		4208	1	1	1	1	1	1	1	1	1	1	1
	DICVIV_00041	560121622| Hypothetical protein CBG18891 [Haemonchus contortus]	-	-	-	-	-	-	-	-	-	-	-	-	-	-	-	-	-	-	-	-	-	W06H8.6	V	-	W06H8.6	-	-	Y	-	-	-	323	324	972		14991	0	0	0	0	0	0	1	1	1	1	0
	DICVIV_00042	597857182| hypothetical protein Y032_0075g987 [Ancylostoma ceylanicum]	IPR005097: Saccharopine dehydrogenase / Homospermidine synthase; IPR016040: NAD(P)-binding domain	GO:0005488: binding	-	-	K00292: saccharopine dehydrogenase (NAD+, L-glutamate forming)	ko00310	Y	-	-	-	-	-	-	-	-	-	-	-	-	-	-	F22F7.1a	V	-	F22F7.1a	-	-	Y	-	-	-	432	433	1299		5655	0	0	0	1	1	1	1	1	1	1	1
	DICVIV_00043	568288508| hypothetical protein NECAME_11384, partial [Necator americanus]	IPR009050: Globin-like; IPR012292: Globin	GO:0005506: iron ion binding; GO:0019825: oxygen binding; GO:0020037: heme binding	GO:0015671: oxygen transport	-	-	-	-	-	-	-	-	-	-	-	-	-	-	-	-	-	-	-	-	-	-	-	-	-	-	-	-	132	133	399		-	0	0	0	0	0	0	1	0	0	0	0
	DICVIV_00044	568286764| hypothetical protein NECAME_12368 [Necator americanus]	IPR010558: Caenorhabditis elegans ly-6-related	-	-	-	-	-	Y	-	-	-	-	-	-	-	-	-	-	-	-	-	-	F43D2.4a	V	hot-1	F43D2.4a	-	-	-	-	-	-	164	165	495		8744	1	1	0	1	1	1	1	0	1	1	0
	DICVIV_00045	no hit	-	-	-	-	-	-	-	-	-	-	-	-	-	-	-	-	-	-	-	-	-	-	-	-	-	-	-	-	-	-	-	97	98	294		-	0	0	0	0	0	0	1	0	0	0	0
	DICVIV_00046	560134106| Hypothetical protein CBG04571 [Haemonchus contortus]	-	-	-	-	-	-	Y	-	-	-	-	-	-	-	-	-	-	-	-	-	-	F43D2.6	V	-	F43D2.6	-	-	-	-	-	-	185	186	558		7305	1	1	1	1	1	1	1	1	1	1	0
	DICVIV_00047	560134105| ankyrin repeat and protein kinase [Haemonchus contortus]	IPR020683: Ankyrin repeat-containing domain	-	-	-	-	-	-	-	-	-	-	-	-	-	-	-	-	-	-	-	-	F45F2.10	V	-	-	-	-	-	-	-	-	633	634	1902		9403	0	0	0	1	1	1	1	1	1	1	0
	DICVIV_00048	568266916| hypothetical protein NECAME_15714, partial [Necator americanus]	-	-	-	-	K14317: nuclear pore complex protein Nup214	ko03013 ko05169	-	-	-	-	-	-	-	-	-	-	-	-	-	-	-	-	-	-	C03D6.4	-	-	-	-	-	-	442	443	1329		3672	0	0	1	3	2	1	2	1	1	1	1
	DICVIV_00049	560134103| CRE-FBN-1 protein [Haemonchus contortus]	IPR015943: WD40/YVTN repeat-like-containing domain	GO:0005515: protein binding	-	-	K14317: nuclear pore complex protein Nup214	ko03013 ko05169	-	-	-	-	-	-	-	-	-	-	-	-	-	-	-	-	-	-	-	-	-	-	-	-	-	177	178	534		3672	0	0	1	3	2	1	2	1	1	1	1
	DICVIV_00050	560134102| LisH dimerisation motif and Ran binding protein domain containing protein [Haemonchus contortus]	IPR006594: LisH dimerisation motif; IPR006595: CTLH, C-terminal LisH motif; IPR013144: Ran binding protein-like, CRA domain; IPR013720: LisH dimerisation motif, subgroup; IPR019589: Ran binding protein, CRA domain	GO:0005515: protein binding	-	-	-	-	-	-	-	-	-	-	-	-	-	-	-	-	-	-	-	F53E2.1	V	tag-304	F53E2.1	-	-	Y	-	-	-	350	351	1053		5006	1	1	1	1	1	1	1	1	1	1	1
	DICVIV_00051	597866417| hypothetical protein Y032_0035g2971 [Ancylostoma ceylanicum]	IPR002108: Actin-binding, cofilin/tropomyosin type	GO:0003779: actin binding	-	GO:0005622: intracellular	K05765: cofilin	ko04360 ko04666 ko04810 ko05133	-	-	-	-	-	-	-	-	-	-	-	-	-	-	-	-	-	-	C38C3.5b	-	-	Y	-	-	-	362	363	1089		1823	2	1	1	2	2	3	1	2	2	1	1
	DICVIV_00052	597866415| hypothetical protein Y032_0035g2970 [Ancylostoma ceylanicum]	-	-	-	-	-	-	Y	-	Y	-	-	-	-	-	-	-	-	-	-	-	-	ZC487.4	V	grl-9	ZC487.4	-	-	-	-	-	-	245	246	738		30735	0	0	0	0	0	0	1	0	0	1	0
	DICVIV_00053	560134099| EGF-like domain containing protein [Haemonchus contortus]	IPR013032: EGF-like region, conserved site	-	-	-	-	-	Y	-	-	-	-	-	-	-	-	-	-	-	-	-	-	T25F10.3	V	-	T25F10.3	-	-	-	-	-	-	268	269	807		7953	1	1	0	1	1	1	1	1	1	1	0
	DICVIV_00054	597895329| hypothetical protein Y032_0493g2427 [Ancylostoma ceylanicum]	IPR001839: Transforming growth factor-beta, C-terminal; IPR015615: Transforming growth factor-beta-related; IPR017948: Transforming growth factor beta, conserved site	GO:0008083: growth factor activity	-	-	K04662: bone morphogenetic protein 2/4	ko04060 ko04340 ko04350 ko04390 ko05200 ko05217	Y	-	-	-	-	-	-	-	-	-	-	-	-	-	-	T25F10.2	V	dbl-1	T25F10.2	-	-	-	-	-	-	442	443	1329		5435	1	1	0	1	1	1	1	1	1	1	1
	DICVIV_00055	597833067| hypothetical protein Y032_0351g3238 [Ancylostoma ceylanicum]	IPR000242: Protein-tyrosine phosphatase, receptor/non-receptor type; IPR000387: Protein-tyrosine/Dual-specificity phosphatase; IPR003595: Protein-tyrosine phosphatase, catalytic; IPR016130: Protein-tyrosine phosphatase, active site	GO:0004725: protein tyrosine phosphatase activity; GO:0016791: phosphatase activity	GO:0006470: protein dephosphorylation; GO:0016311: dephosphorylation	-	K01104: protein-tyrosine phosphatase	-	-	-	-	-	-	-	-	-	-	-	-	-	-	-	-	-	-	-	-	-	-	-	-	-	-	270	271	813		-	0	0	0	0	0	0	1	0	0	0	0
	DICVIV_00056	597895334| hypothetical protein Y032_0493g2430 [Ancylostoma ceylanicum]	IPR019343: Uncharacterised protein family, N-terminal; IPR019348: Uncharacterised protein family, C-terminal	-	-	-	K03546: exonuclease SbcC	-	-	-	-	-	-	-	-	-	-	-	-	-	-	-	-	F33E11.3	V	-	-	-	-	-	-	-	-	641	642	1926		3601	1	1	3	1	2	1	1	0	1	1	1
	DICVIV_00057	568297513| hypothetical protein NECAME_07268 [Necator americanus]	IPR006594: LisH dimerisation motif; IPR006595: CTLH, C-terminal LisH motif; IPR013083: Zinc finger, RING/FYVE/PHD-type	GO:0005515: protein binding	-	-	K14863: ribosome biogenesis protein YTM1	-	-	-	-	-	-	-	-	-	-	-	-	-	-	-	-	T07D1.2	X	-	T07D1.2	-	-	-	-	-	-	383	384	1152		4974	1	1	1	1	1	1	1	0	1	1	1
	DICVIV_00058	560140270| Membrane bound O-acyl transferase and Coiled-coil-containing protein 128 domain containing protein [Haemonchus contortus]	IPR004299: Membrane bound O-acyl transferase, MBOAT	-	-	-	K00181: porcupine	ko04310	Y	-	-	-	-	-	-	-	-	-	-	-	-	-	-	T07H6.2	X	mom-1	T07H6.2	-	-	-	-	-	-	409	410	1230		5890	0	1	1	1	1	1	1	1	0	1	1
	DICVIV_00059	597895346| hypothetical protein Y032_0493g2436 [Ancylostoma ceylanicum] gi	IPR001965: Zinc finger, PHD-type; IPR011011: Zinc finger, FYVE/PHD-type; IPR013083: Zinc finger, RING/FYVE/PHD-type; IPR019787: Zinc finger, PHD-finger; IPR023339: CVC domain	GO:0005515: protein binding; GO:0008270: zinc ion binding	-	-	K13196: zinc finger protein ubi-d4	-	-	-	-	-	-	-	-	-	-	-	-	-	-	-	-	F33E11.6b	V	phf-10	F33E11.6b	-	-	Y	-	-	-	572	573	1719		3579	1	1	1	1	1	1	1	1	2	1	1
	DICVIV_00060	560140273| Helix-turn-helix domain containing protein [Haemonchus contortus] gi	IPR001965: Zinc finger, PHD-type; IPR007889: Helix-turn-helix, Psq; IPR009057: Homeodomain-like; IPR011011: Zinc finger, FYVE/PHD-type; IPR013083: Zinc finger, RING/FYVE/PHD-type; IPR019786: Zinc finger, PHD-type, conserved site; IPR019787: Zinc finger, PHD-finger	GO:0003677: DNA binding; GO:0005515: protein binding; GO:0008270: zinc ion binding	-	-	K11348: bromodomain and PHD finger-containing protein 1	-	-	-	-	-	-	-	-	-	-	-	-	-	-	-	-	Y59A8A.2	V	phf-14	Y59A8A.2	-	-	-	-	-	-	1013	1014	3042		5393	1	1	0	1	1	1	1	1	1	1	1
	DICVIV_00061	568300092| SCP-like protein [Necator americanus]	IPR001283: Allergen V5/Tpx-1-related; IPR014044: CAP domain	-	-	-	K01183: chitinase	ko00520	-	Y	Y	Y	-	-	-	-	Y	3.2.1.14	Y	N	-	-	-	-	-	-	-	-	-	Y	-	-	-	404	405	1215		6124	0	0	0	1	0	0	4	4	2	1	0
	DICVIV_00062	560123857| C2 calcium-dependent membrane targeting domain containing protein [Haemonchus contortus]	IPR000008: C2 calcium-dependent membrane targeting; IPR008973: C2 calcium/lipid-binding domain, CaLB	GO:0005515: protein binding	-	-	-	-	-	-	-	-	-	-	-	-	-	-	-	-	-	-	-	D2023.3a	V	D2023.3	D2023.3a	-	-	Y	-	-	-	155	156	468		10239	0	0	0	1	0	0	1	2	1	1	0
	DICVIV_00063	560123855| GCC2 GCC3 and EGF domain containing protein [Haemonchus contortus]	IPR000742: Epidermal growth factor-like, type 3; IPR006209: EGF; IPR006210: Epidermal growth factor-like; IPR009030: Growth factor, receptor; IPR011641: Tyrosine-protein kinase ephrin type A/B receptor-like; IPR013032: EGF-like region, conserved site	GO:0005515: protein binding	-	-	K17495: CSMD; CUB and sushi domain-containing protein	-	-	-	-	-	-	-	-	-	-	-	-	-	-	-	-	-	-	-	F58E6.13c	-	-	-	-	-	-	160	161	483		9671	0	0	0	1	1	1	1	1	1	1	0
	DICVIV_00064	597864484| hypothetical protein Y032_0042g581 [Ancylostoma ceylanicum]	-	-	-	-	-	-	-	Y	Y	Y	-	-	-	-	-	-	-	-	-	-	-	-	-	-	-	-	-	-	-	-	-	200	201	603		15309	0	0	0	1	0	1	1	1	0	0	0
	DICVIV_00065	597864582| hypothetical protein Y032_0042g644 [Ancylostoma ceylanicum]	-	-	-	-	-	-	-	-	-	-	-	-	-	-	-	-	-	-	-	-	-	F53A9.3	X	-	F53A9.3	-	-	Y	-	-	-	151	152	456		11703	0	0	0	0	0	0	1	2	1	1	0
	DICVIV_00066	597864601| hypothetical protein Y032_0042g656 [Ancylostoma ceylanicum]	-	-	-	-	-	-	Y	-	-	-	-	-	-	-	-	-	-	-	-	-	-	-	-	-	-	-	-	-	-	-	-	125	126	378		9524	0	0	0	1	1	1	2	1	0	1	0
	DICVIV_00067	560123362| DNA RNA helicase domain containing protein [Haemonchus contortus]	IPR000629: RNA helicase, ATP-dependent, DEAD-box, conserved site; IPR001650: Helicase, C-terminal; IPR011545: DNA/RNA helicase, DEAD/DEAH box type, N-terminal; IPR014001: DEAD-like helicase; IPR014014: RNA helicase, DEAD-box type, Q motif	GO:0003676: nucleic acid binding; GO:0004386: helicase activity; GO:0005524: ATP binding; GO:0008026: ATP-dependent helicase activity	-	-	K12823: ATP-dependent RNA helicase DDX5/DBP2	ko03040 ko05202 ko05205	-	-	-	-	-	-	-	-	-	-	-	-	-	-	-	F58E10.3a	V	F58E10.3	F58E10.3a	-	-	Y	-	-	-	466	467	1401		1572	1	1	1	2	2	2	1	1	1	1	3
	DICVIV_00068	597864612| hypothetical protein Y032_0042g661 [Ancylostoma ceylanicum]	IPR000058: Zinc finger, AN1-type	GO:0008270: zinc ion binding	-	-	K07059: Unclassified	-	-	-	-	-	-	-	-	-	-	-	-	-	-	-	-	F58E10.4	V	aip-1	F58E10.4	-	-	-	-	-	-	241	242	726		4021	1	1	1	1	0	1	1	2	1	1	1
	DICVIV_00069	no hit	-	-	-	-	-	-	Y	-	-	-	-	-	-	-	-	-	-	-	-	-	-	-	-	-	-	-	-	-	-	-	-	77	78	234		-	0	0	0	0	0	0	1	0	0	0	0
	DICVIV_00070	560137806| von Willebrand factor and Proteinase inhibitor I15 domain containing protein [Haemonchus contortus]	IPR001007: von Willebrand factor, type C; IPR004094: Proteinase inhibitor I15, antistasin-like; IPR011061: Proteinase inhibitor I14/I15, hirudin/antistatin; IPR018112: Proteinase inhibitor I15, antistasin	GO:0004857: enzyme inhibitor activity; GO:0004867: serine-type endopeptidase inhibitor activity; GO:0005515: protein binding	-	-	K03900: von Willebrand factor	ko04151 ko04510 ko04512 ko04610	Y	-	-	-	-	-	-	-	-	-	-	-	-	I19	I	B0024.14b	V	crm-1	B0024.14b	-	-	Y	-	-	-	832	833	2499		3423	0	1	2	1	1	2	1	2	1	1	2
	DICVIV_00071	560139788| Actin actin domain containing protein [Haemonchus contortus]	IPR004000: Actin-like; IPR020902: Actin/actin-like conserved site	-	-	-	K17260: ACTR2, ARP2; actin-related protein 2	-	-	-	-	-	-	-	-	-	-	-	-	-	-	-	-	K07C5.1	V	arx-2	K07C5.1	-	-	Y	-	-	-	415	416	1248		3929	1	1	1	0	1	1	1	2	1	1	1
	DICVIV_00072	560124001| PAK-box P21-Rho-binding and Serine threonine protein kinase-related domain containing protein [Haemonchus contortus]	IPR000719: Protein kinase, catalytic domain; IPR002290: Serine/threonine-protein kinase domain; IPR011009: Protein kinase-like domain; IPR017441: Protein kinase, ATP binding site; IPR017442: Serine/threonine-protein kinase-like domain; IPR020635: Tyrosine-protein kinase, catalytic domain	GO:0004672: protein kinase activity; GO:0004674: protein serine/threonine kinase activity; GO:0005524: ATP binding; GO:0016772: transferase activity, transferring phosphorus-containing groups	GO:0006468: protein phosphorylation	-	K05734: p21-activated kinase 4	ko04012 ko04360 ko04510 ko04660 ko04810 ko05206 ko05211	-	-	-	-	STE	Y	Y	Y	-	-	-	-	-	-	-	C45B11.1a	V	pak-2	C45B11.1a	-	-	Y	-	-	-	482	483	1449		3651	1	1	1	1	1	1	1	1	0	1	2
	DICVIV_00073	560124003| Hypothetical protein CBG23059 [Haemonchus contortus]	-	-	-	-	-	-	-	-	-	-	-	-	-	-	-	-	-	-	-	-	-	F17C11.4	V	-	F17C11.4	-	-	Y	-	-	-	172	173	519		12591	0	0	0	1	0	0	1	1	1	1	0
	DICVIV_00074	597897913| hypothetical protein Y032_0413g995 [Ancylostoma ceylanicum]	IPR001680: WD40 repeat; IPR011046: WD40 repeat-like-containing domain; IPR015943: WD40/YVTN repeat-like-containing domain; IPR017986: WD40-repeat-containing domain; IPR019781: WD40 repeat, subgroup; IPR019782: WD40 repeat 2	GO:0005515: protein binding	-	-	K02208: cyclin-dependent kinase 8/11	-	-	-	-	-	-	-	-	-	-	-	-	-	-	-	-	T05H4.14	V	gad-1	T05H4.14	-	-	-	-	-	-	661	662	1986		4675	1	1	1	1	0	1	1	1	2	1	1
	DICVIV_00075	597897917| hypothetical protein Y032_0413g997 [Ancylostoma ceylanicum]	-	-	-	-	-	-	-	-	-	-	-	-	-	-	-	-	-	-	-	-	-	-	-	-	-	-	-	-	-	-	-	103	104	312		-	0	0	0	0	0	0	1	0	0	0	0
	DICVIV_00076	309371440| Protein CBR-SNX-6 [Caenorhabditis briggsae] gi	IPR001683: Phox homologous domain; IPR015404: Vps5 C-terminal	GO:0005515: protein binding; GO:0035091: phosphatidylinositol binding	GO:0007154: cell communication	-	K17429: MRPL48; large subunit ribosomal protein L48	-	-	-	-	-	-	-	-	-	-	-	-	-	-	-	-	Y59A8B.22a	V	snx-6	Y59A8B.22a	-	Y	-	-	-	-	407	408	1224		1573	1	1	2	1	1	2	2	2	2	1	2
	DICVIV_00077	568290856| hypothetical protein NECAME_10183 [Necator americanus]	-	-	-	-	-	-	-	-	-	-	-	-	-	-	-	-	-	-	-	-	-	-	-	-	-	-	-	Y	-	-	-	94	95	285		1573	1	1	2	1	1	2	2	2	2	1	2
	DICVIV_00078	560139831| Serine threonine protein kinase-related domain containing protein [Haemonchus contortus]	IPR000719: Protein kinase, catalytic domain; IPR002290: Serine/threonine-protein kinase domain; IPR011009: Protein kinase-like domain; IPR017441: Protein kinase, ATP binding site; IPR017442: Serine/threonine-protein kinase-like domain; IPR020635: Tyrosine-protein kinase, catalytic domain	GO:0004672: protein kinase activity; GO:0004674: protein serine/threonine kinase activity; GO:0005524: ATP binding; GO:0016772: transferase activity, transferring phosphorus-containing groups	GO:0006468: protein phosphorylation	-	K08835: oxidative-stress responsive protein 1	-	-	-	-	-	STE	Y	Y	Y	-	-	-	-	-	-	-	Y59A8B.23a	V	gck-3	Y59A8B.23a	-	Y	Y	-	-	-	541	542	1626		3068	1	1	1	1	1	1	1	1	1	1	2
	DICVIV_00079	560139832| Cytidylyltransferase domain containing protein [Haemonchus contortus]	IPR004820: Cytidylyltransferase; IPR004821: Cytidyltransferase-related; IPR014729: Rossmann-like alpha/beta/alpha sandwich fold	GO:0003824: catalytic activity; GO:0016779: nucleotidyltransferase activity	GO:0009058: biosynthetic process	-	K00968: choline-phosphate cytidylyltransferase	ko00440 ko00564	-	-	-	-	-	-	-	-	Y	2.7.7.15	Y	Y	Y	-	-	-	-	-	-	-	-	-	-	-	-	223	224	672		-	0	0	0	0	0	0	1	0	0	0	0
	DICVIV_00080	560139832| Cytidylyltransferase domain containing protein [Haemonchus contortus]	IPR004820: Cytidylyltransferase; IPR004821: Cytidyltransferase-related; IPR014729: Rossmann-like alpha/beta/alpha sandwich fold	GO:0003824: catalytic activity; GO:0016779: nucleotidyltransferase activity	GO:0009058: biosynthetic process	-	K00968: choline-phosphate cytidylyltransferase	ko00440 ko00564	-	-	-	-	-	-	-	-	Y	2.7.7.15	Y	Y	Y	-	-	-	-	-	-	-	-	-	-	-	-	199	200	600		24782	0	0	0	0	0	0	1	1	1	0	0
	DICVIV_00081	597835291| hypothetical protein Y032_0306g1975 [Ancylostoma ceylanicum]	IPR001261: ArgE/DapE/ACY1/CPG2/YscS, conserved site; IPR002933: Peptidase M20; IPR011650: Peptidase M20, dimerisation	GO:0008237: metallopeptidase activity; GO:0016787: hydrolase activity	GO:0006508: proteolysis; GO:0008152: metabolic process	-	K08660: cytosolic nonspecific dipeptidase	ko00330 ko00340 ko00410	-	-	-	-	-	-	-	-	-	-	-	-	-	M20A	M	R11H6.1	V	pes-9	R11H6.1	-	-	-	-	-	-	462	463	1389		1891	1	1	1	3	1	1	2	2	2	2	1
	DICVIV_00082	560139833| Hypothetical protein CBG19140, partial [Haemonchus contortus]	-	-	-	-	-	-	-	-	-	-	-	-	-	-	-	-	-	-	-	-	-	-	-	-	-	-	-	-	-	-	-	325	326	978		30968	0	0	0	0	0	0	1	0	1	0	0
	DICVIV_00083	568290848| tetratricopeptide repeat protein [Necator americanus]	IPR011990: Tetratricopeptide-like helical; IPR013026: Tetratricopeptide repeat-containing; IPR019734: Tetratricopeptide repeat	GO:0005488: binding; GO:0005515: protein binding	-	-	-	-	-	-	-	-	-	-	-	-	-	-	-	-	-	-	-	-	-	-	T19A5.1	-	-	-	-	-	-	505	506	1518		2781	1	1	2	2	1	1	1	2	1	1	1
	DICVIV_00084	560134109| Peptidase M16 domain containing protein [Haemonchus contortus]	IPR001431: Peptidase M16, zinc-binding site; IPR007863: Peptidase M16, C-terminal; IPR011237: Peptidase M16, core; IPR011249: Metalloenzyme, LuxS/M16 peptidase-like, metal-binding; IPR011765: Peptidase M16, N-terminal	GO:0003824: catalytic activity; GO:0004222: metalloendopeptidase activity; GO:0008270: zinc ion binding; GO:0046872: metal ion binding	GO:0006508: proteolysis	-	K01408: insulysin	ko05010	-	-	-	-	-	-	-	-	-	-	-	-	-	M16A	M	F44E7.4a	V	F44E7.4	F44E7.4a	-	-	-	-	-	-	990	991	2973		1814	1	1	1	2	1	1	1	2	2	5	1
	DICVIV_00085	560134108| CBN-UNC-46 protein [Haemonchus contortus]	-	-	-	-	-	-	Y	Y	Y	-	-	-	-	-	-	-	-	-	-	-	-	C04F5.3	V	unc-46	C04F5.3	-	-	-	-	-	-	337	338	1014		7845	0	1	1	1	1	1	1	1	1	1	0
	DICVIV_00086	597838542| hypothetical protein Y032_0252g247 [Ancylostoma ceylanicum]	IPR001577: Peptidase M8, leishmanolysin	GO:0004222: metalloendopeptidase activity; GO:0008270: zinc ion binding	GO:0006508: proteolysis; GO:0007155: cell adhesion	GO:0016020: membrane	K13539: leishmanolysin-like peptidase	-	-	Y	Y	Y	-	-	-	-	-	-	-	-	-	M08	M	-	-	-	-	-	-	-	-	-	-	330	331	993		-	0	0	0	0	0	0	1	0	0	0	0
	DICVIV_00087	597833070| hypothetical protein Y032_0351g3240 [Ancylostoma ceylanicum]	IPR001577: Peptidase M8, leishmanolysin	GO:0004222: metalloendopeptidase activity; GO:0008270: zinc ion binding	GO:0006508: proteolysis; GO:0007155: cell adhesion	GO:0016020: membrane	K13539: leishmanolysin-like peptidase	-	Y	-	-	-	-	-	-	-	-	-	-	-	-	M08	M	-	-	-	-	-	-	-	-	-	-	253	254	762		-	0	0	0	0	0	0	1	0	0	0	0
	DICVIV_00088	597833071| hypothetical protein Y032_0351g3240 [Ancylostoma ceylanicum]	IPR001577: Peptidase M8, leishmanolysin	GO:0004222: metalloendopeptidase activity; GO:0008270: zinc ion binding	GO:0006508: proteolysis; GO:0007155: cell adhesion	GO:0016020: membrane	K13539: leishmanolysin-like peptidase	-	-	-	-	-	-	-	-	-	-	-	-	-	-	M08	M	-	-	-	-	-	-	-	-	-	-	475	476	1428		5682	0	0	0	0	0	0	1	11	1	0	0
	DICVIV_00089	597853424| hypothetical protein Y032_0097g2994 [Ancylostoma ceylanicum]	IPR003598: Immunoglobulin subtype 2; IPR003599: Immunoglobulin subtype; IPR007110: Immunoglobulin-like; IPR013098: Immunoglobulin I-set; IPR013783: Immunoglobulin-like fold	GO:0005515: protein binding	-	-	-	-	-	Y	Y	Y	-	-	-	-	-	-	-	-	-	-	-	-	-	-	-	-	-	-	-	-	-	215	216	648		7779	0	0	0	1	1	1	2	1	2	1	0
	DICVIV_00090	597853424| hypothetical protein Y032_0097g2994 [Ancylostoma ceylanicum]	IPR003598: Immunoglobulin subtype 2; IPR007110: Immunoglobulin-like; IPR013098: Immunoglobulin I-set; IPR013783: Immunoglobulin-like fold	GO:0005515: protein binding	-	-	-	-	-	-	-	-	-	-	-	-	-	-	-	-	-	-	-	F54D7.4	I	zig-7	F54D7.4	-	-	-	-	-	-	259	260	780		11635	0	0	0	0	0	0	1	2	1	1	0
	DICVIV_00091	597853421| hypothetical protein Y032_0097g2992 [Ancylostoma ceylanicum]	-	-	-	-	K16478: NPHP4; nephrocystin-4	-	-	-	-	-	-	-	-	-	-	-	-	-	-	-	-	-	-	-	-	-	-	-	-	-	-	238	239	717		22876	0	0	0	0	0	0	1	1	1	0	0
	DICVIV_00092	no hit	-	-	-	-	-	-	-	-	-	-	-	-	-	-	-	-	-	-	-	-	-	-	-	-	-	-	-	-	-	-	-	88	89	267		-	0	0	0	0	0	0	1	0	0	0	0
	DICVIV_00093	568298074| hypothetical protein NECAME_06993 [Necator americanus]	-	-	-	-	-	-	-	-	-	-	-	-	-	-	-	-	-	-	-	-	-	R13H4.2a	V	R13H4.2	R13H4.2a	-	-	-	-	-	-	224	225	675		8677	0	0	0	1	2	1	1	1	1	1	0
	DICVIV_00094	597853411| hypothetical protein Y032_0097g2984 [Ancylostoma ceylanicum]	-	-	-	-	K16478: NPHP4; nephrocystin-4	-	Y	-	-	-	-	-	-	-	-	-	-	-	-	-	-	-	-	-	-	-	-	-	-	-	-	716	717	2151		5974	0	0	0	2	1	1	1	1	2	1	1
	DICVIV_00095	560123159| Protein of unknown function DUF786 domain containing protein [Haemonchus contortus]	IPR008504: Protein of unknown function DUF786, TMEM93	-	-	-	-	-	Y	-	-	-	-	-	-	-	-	-	-	-	-	-	-	F33D4.7	IV	emc-6	F33D4.7	-	-	-	-	-	-	124	125	375		5733	0	0	1	1	0	1	1	2	1	1	1
	DICVIV_00096	597893423| hypothetical protein Y032_0562g3489 [Ancylostoma ceylanicum]	IPR001033: Alpha-catenin; IPR006077: Vinculin/alpha-catenin	GO:0005198: structural molecule activity; GO:0045296: cadherin binding	GO:0007155: cell adhesion	GO:0015629: actin cytoskeleton	K05691: catenin (cadherin-associated protein), alpha	ko04390 ko04520 ko04530 ko04670 ko05100 ko05200 ko05213 ko05412	Y	-	-	-	-	-	-	-	-	-	-	-	-	-	-	R13H4.4b	V	hmp-1	R13H4.4b	-	-	Y	-	-	-	855	856	2568		1584	1	1	1	1	1	1	1	2	1	1	3
	DICVIV_00097	597843787| hypothetical protein Y032_0183g916 [Ancylostoma ceylanicum]	IPR002917: GTP-binding domain, HSR1-related; IPR023179: GTP-binding protein, orthogonal bundle domain	GO:0005525: GTP binding	-	GO:0005622: intracellular	K06948: Unclassified	-	-	-	-	-	-	-	-	-	-	-	-	-	-	-	-	Y67D2.4a	III	Y67D2.4	Y67D2.4a	-	-	-	-	-	-	350	351	1053		4669	0	1	0	1	1	1	1	1	1	1	2
	DICVIV_00098	597843789| hypothetical protein Y032_0183g917 [Ancylostoma ceylanicum]	IPR004147: ABC-1; IPR011009: Protein kinase-like domain	GO:0016772: transferase activity, transferring phosphorus-containing groups	-	-	K08869: aarF domain-containing kinase	-	-	-	-	-	-	-	-	-	-	-	-	-	-	-	-	D2023.6	V	-	D2023.6	-	-	-	-	-	-	507	508	1524		4130	0	2	1	1	1	1	1	1	1	1	1
	DICVIV_00099	256016481| hypothetical protein [Angiostrongylus cantonensis]	IPR001841: Zinc finger, RING-type; IPR013083: Zinc finger, RING/FYVE/PHD-type	GO:0005515: protein binding; GO:0008270: zinc ion binding	-	-	-	-	Y	-	-	-	-	-	-	-	-	-	-	-	-	-	-	-	-	-	-	-	-	-	-	-	-	358	359	1077		24534	0	0	0	0	0	0	1	1	1	0	0
	DICVIV_00100	597843803| hypothetical protein Y032_0183g927 [Ancylostoma ceylanicum]	IPR003280: Potassium channel, two pore-domain; IPR005410: Potassium channel, two pore, THIK; IPR013099: Ion transport 2	GO:0005267: potassium channel activity	GO:0071805: potassium ion transmembrane transport	GO:0016020: membrane; GO:0016021: integral to membrane	K04922: potassium channel subfamily K member 13	-	Y	-	-	-	-	-	-	-	-	-	-	-	-	-	-	K01D12.4b	V	twk-14	K01D12.4b	-	-	-	-	-	-	306	307	921		5312	1	1	1	1	0	0	1	1	1	1	2
	DICVIV_00101	560116180| Ion transport 2 domain containing protein [Haemonchus contortus]	-	-	-	-	-	-	-	-	-	-	-	-	-	-	-	-	-	-	-	-	-	-	-	-	-	-	-	-	-	-	-	75	76	228		-	0	0	0	0	0	0	1	0	0	0	0
	DICVIV_00102	341882554| hypothetical protein CAEBREN_29181 [Caenorhabditis brenneri]	-	-	-	-	-	-	Y	-	Y	-	-	-	-	-	-	-	-	-	-	-	-	-	-	-	-	-	-	-	-	-	-	45	46	138		-	0	0	0	0	0	0	1	0	0	0	0
	DICVIV_00103	597843805| hypothetical protein Y032_0183g928 [Ancylostoma ceylanicum]	-	-	-	-	-	-	-	Y	Y	Y	-	-	-	-	-	-	-	-	-	-	-	-	-	-	-	-	-	-	-	-	-	133	134	402		-	0	0	0	0	0	0	1	0	0	0	0
	DICVIV_00105	597843817| hypothetical protein Y032_0183g938 [Ancylostoma ceylanicum]	-	-	-	-	K03348: anaphase-promoting complex subunit 1	ko04110 ko04111 ko04113 ko04114 ko04120 ko04914 ko05166	Y	-	-	-	-	-	-	-	-	-	-	-	-	-	-	-	-	-	W10C6.1	-	-	Y	-	-	-	540	541	1623		3724	1	1	2	1	1	1	1	1	1	1	1
	DICVIV_00106	541038687| histone-binding protein n1 n2 [Ascaris suum] gi	IPR011990: Tetratricopeptide-like helical; IPR019544: Tetratricopeptide, SHNi-TPR domain	GO:0005488: binding	-	-	K11291: nuclear autoantigenic sperm protein	-	-	-	-	-	-	-	-	-	-	-	-	-	-	-	-	C50B6.2	V	nasp-2	-	-	-	Y	-	-	-	458	459	1377		5460	0	0	1	1	1	1	1	1	1	2	1
	DICVIV_00107	597843829| hypothetical protein Y032_0183g944 [Ancylostoma ceylanicum]	-	-	-	-	K10400: kinesin family member 15	-	Y	Y	Y	-	-	-	-	-	-	-	-	-	-	-	-	F40F8.3	II	-	F40F8.3	-	-	-	-	-	-	121	122	366		9844	0	0	0	0	0	0	1	1	0	1	1
	DICVIV_00108	597845621| hypothetical protein Y032_0163g3479 [Ancylostoma ceylanicum]	IPR000014: PAS; IPR013655: PAS fold-3	GO:0004871: signal transducer activity; GO:0005515: protein binding	GO:0007165: signal transduction	-	K09095: hypoxia-inducible factor 2 alpha	ko05200 ko05211	-	-	-	-	-	-	-	-	-	-	-	-	-	-	-	C15C8.2b	V	cky-1	C15C8.2b	-	-	-	-	-	-	586	587	1761		4956	1	1	1	1	1	1	1	1	1	1	1
	DICVIV_00109	597835337| hypothetical protein Y032_0306g1996 [Ancylostoma ceylanicum]	IPR011009: Protein kinase-like domain; IPR012877: Uncharacterised kinase D1044.1; IPR015897: CHK kinase-like	GO:0016772: transferase activity, transferring phosphorus-containing groups	-	-	-	-	-	-	-	-	-	-	-	-	-	-	-	-	-	-	-	T16G1.4	V	-	T16G1.4	-	-	-	-	-	-	219	220	660		1146	0	0	0	3	0	0	1	8	8	20	0
	DICVIV_00110	597835324| hypothetical protein Y032_0306g1989 [Ancylostoma ceylanicum]	-	-	-	-	-	-	-	-	-	-	-	-	-	-	-	-	-	-	-	-	-	ZK287.1	V	21ur-11059	ZK287.1	-	-	-	-	-	-	319	320	960		6927	1	1	1	1	1	1	1	1	2	1	0
	DICVIV_00111	560138930| Sulphate transporter antisigma-factor antagonist STAS domain containing protein [Haemonchus contortus]	IPR002645: Sulphate transporter/antisigma-factor antagonist STAS	-	-	-	K14453: solute carrier family 26, other	-	-	-	-	-	-	-	-	-	-	-	-	-	-	-	-	-	-	-	-	-	-	-	-	-	-	71	72	216		14502	0	0	0	0	0	0	1	1	2	0	0
	DICVIV_00112	597835318| hypothetical protein Y032_0306g1988 [Ancylostoma ceylanicum]	IPR011547: Sulphate transporter	GO:0005215: transporter activity	GO:0006810: transport; GO:0055085: transmembrane transport	GO:0016021: integral to membrane	K14453: solute carrier family 26, other	-	Y	-	-	-	-	-	-	-	-	-	-	-	-	-	-	ZK287.2a	V	sulp-8	ZK287.2a	-	-	-	-	-	-	552	553	1659		5599	0	0	0	1	0	1	1	0	0	1	2
	DICVIV_00113	597887220| hypothetical protein Y032_0975g3267 [Ancylostoma ceylanicum]	-	-	-	-	-	-	-	-	-	-	-	-	-	-	-	-	-	-	-	-	-	-	-	-	-	-	-	-	-	-	-	301	302	906		20516	0	0	0	0	0	0	1	1	1	1	0
	DICVIV_00114	560138936| hypothetical protein LOC100334539 [Haemonchus contortus]	-	-	-	-	-	-	-	-	-	-	-	-	-	-	-	-	-	-	-	-	-	-	-	-	-	-	-	-	-	-	-	283	284	852		24660	0	0	0	0	0	0	1	1	0	1	0
	DICVIV_00115	no hit	-	-	-	-	K13172: serine/arginine repetitive matrix protein 2	-	-	-	-	-	-	-	-	-	-	-	-	-	-	-	-	-	-	-	-	-	-	-	-	-	-	304	305	915		-	0	0	0	0	0	0	1	0	0	0	0
	DICVIV_00116	560138937| Mediator complex domain containing protein [Haemonchus contortus]	IPR007018: Mediator complex, subunit Med6	GO:0016455: RNA polymerase II transcription mediator activity	GO:0006357: regulation of transcription from RNA polymerase II promoter	GO:0016592: mediator complex	K15128: mediator of RNA polymerase II transcription subunit 6	-	-	-	-	-	-	-	-	-	-	-	-	-	-	-	-	Y57E12AL.5	V	mdt-6	Y57E12AL.5	-	-	Y	-	-	-	390	391	1173		3133	1	2	2	1	1	1	1	1	1	1	1
	DICVIV_00117	597863812| hypothetical protein Y032_0044g1040 [Ancylostoma ceylanicum]	IPR015880: Zinc finger, C2H2-like	GO:0008270: zinc ion binding	-	GO:0005622: intracellular	-	-	-	-	-	-	-	-	-	-	-	-	-	-	-	-	-	-	-	-	-	-	-	-	-	-	-	281	282	846		24783	0	0	0	0	0	0	1	1	1	0	0
	DICVIV_00118	560138939| Rap ran-GAP domain containing protein [Haemonchus contortus]	IPR000331: Rap/ran-GAP; IPR001478: PDZ/DHR/GLGF	GO:0005096: GTPase activator activity; GO:0005515: protein binding	GO:0051056: regulation of small GTPase mediated signal transduction	GO:0005622: intracellular	K08013: signal-induced proliferation-associated gene 1	ko04670	Y	-	-	-	-	-	-	-	-	-	-	-	-	-	-	T27F2.2e	V	sipa-1	T27F2.2e	-	-	Y	-	-	-	916	917	2751		1483	1	1	1	1	1	1	1	1	1	1	4
	DICVIV_00119	597863826| hypothetical protein Y032_0044g1046 [Ancylostoma ceylanicum]	IPR004015: SKI-interacting protein SKIP, SNW domain; IPR017862: SKI-interacting protein, SKIP	-	GO:0000398: nuclear mRNA splicing, via spliceosome	GO:0005681: spliceosomal complex	K06063: SNW domain-containing protein 1	ko03040 ko04330 ko05169 ko05203	-	-	-	-	-	-	-	-	-	-	-	-	-	-	-	T27F2.1	V	skp-1	T27F2.1	-	-	-	-	-	-	538	539	1617		3652	1	1	1	1	2	1	1	1	1	1	1
	DICVIV_00120	560139579| unnamed protein product [Haemonchus contortus]	-	-	-	-	-	-	-	-	-	-	-	-	-	-	-	-	-	-	-	-	-	-	-	-	T27F2.4	-	-	-	-	-	-	232	233	699		20568	0	0	0	0	0	0	1	1	1	1	0
	DICVIV_00121	560139578| Homeobox domain containing protein [Haemonchus contortus]	IPR000047: Helix-turn-helix motif, lambda-like repressor; IPR001356: Homeobox; IPR009057: Homeodomain-like; IPR012287: Homeodomain-related; IPR017970: Homeobox, conserved site	GO:0003677: DNA binding; GO:0003700: sequence-specific DNA binding transcription factor activity; GO:0005515: protein binding; GO:0030528: transcription regulator activity; GO:0043565: sequence-specific DNA binding	GO:0006355: regulation of transcription, DNA-dependent	GO:0005634: nucleus	K09342: homeobox protein Nkx-2.1	-	-	-	-	-	-	-	-	-	-	-	-	-	-	-	-	F46F3.1a	V	-	F46F3.1a	-	-	Y	-	-	-	249	250	750		15476	0	0	0	0	0	0	1	1	1	1	0
	DICVIV_00122	597863834| hypothetical protein Y032_0044g1052 [Ancylostoma ceylanicum]	-	-	-	-	-	-	-	Y	Y	Y	-	-	-	-	-	-	-	-	-	-	-	F46F3.3	V	F46F3.3	F46F3.3	-	-	-	-	-	-	132	133	399		13798	0	0	0	0	0	1	1	1	1	1	0
	DICVIV_00123	597863837| hypothetical protein Y032_0044g1054 [Ancylostoma ceylanicum]	IPR001012: UBX; IPR006577: UAS	GO:0005515: protein binding	-	-	K10750: chromatin assembly factor 1 subunit A	-	-	-	-	-	-	-	-	-	-	-	-	-	-	-	-	H40L08.1	X	-	H40L08.1	-	-	-	-	-	-	388	389	1167		3138	1	0	1	1	1	1	2	1	2	2	1
	DICVIV_00124	568293837| putative RING-box protein 1 [Necator americanus]	IPR001841: Zinc finger, RING-type; IPR013083: Zinc finger, RING/FYVE/PHD-type	GO:0005515: protein binding; GO:0008270: zinc ion binding	-	-	K03868: RING-box protein 1	ko03420 ko04066 ko04110 ko04111 ko04114 ko04120 ko04141 ko04310 ko04350 ko04710 ko05200 ko05211	-	-	-	-	-	-	-	-	-	-	-	-	-	-	-	ZK287.5	V	rbx-1	ZK287.5	-	-	-	-	-	-	115	116	348		6465	0	1	0	1	1	1	1	0	1	1	1
	DICVIV_00125	597896584| hypothetical protein Y032_0454g1734 [Ancylostoma ceylanicum]	-	-	-	-	-	-	Y	-	-	-	-	-	-	-	-	-	-	-	-	-	-	K06A4.2a	V	K06A4.2	K06A4.2a	-	-	Y	-	-	-	218	219	657		12940	0	0	0	1	0	0	1	1	1	1	0
	DICVIV_00126	560138010| Alpha beta hydrolase fold-1 domain containing protein [Haemonchus contortus]	-	-	-	-	K13704: abhydrolase domain-containing protein 12	-	-	-	-	-	-	-	-	-	-	-	-	-	-	S09X	S	Y97E10AL.2	V	-	Y97E10AL.2	-	-	-	-	-	-	314	315	945		5040	1	1	1	1	1	1	1	1	1	1	1
	DICVIV_00127	560138008| CTP synthase and Glutamine amidotransferase class-I domain containing protein, partial [Haemonchus contortus] gi	IPR004468: CTP synthase; IPR011989: Armadillo-like helical; IPR013932: TATA-binding protein interacting (TIP20); IPR016024: Armadillo-type fold; IPR017456: CTP synthase, N-terminal; IPR017926: Glutamine amidotransferase type 1	GO:0003883: CTP synthase activity; GO:0005488: binding	GO:0006221: pyrimidine nucleotide biosynthetic process	-	K17263: CAND1; cullin-associated NEDD8-dissociated protein 1	-	-	-	-	-	-	-	-	-	-	-	-	-	-	-	-	Y102A5A.1	V	cand-1	Y102A5A.1	-	-	-	-	-	-	1964	1965	5895		1802	1	1	1	2	1	1	1	2	2	1	2
	DICVIV_00128	560123308| SH2 motif and Tyrosine protein kinase domain containing protein [Haemonchus contortus]	IPR000719: Protein kinase, catalytic domain; IPR000980: SH2 motif; IPR001245: Serine-threonine/tyrosine-protein kinase; IPR002290: Serine/threonine-protein kinase domain; IPR008266: Tyrosine-protein kinase, active site; IPR011009: Protein kinase-like domain; IPR017441: Protein kinase, ATP binding site; IPR020635: Tyrosine-protein kinase, catalytic domain	GO:0004672: protein kinase activity; GO:0004674: protein serine/threonine kinase activity; GO:0004713: protein tyrosine kinase activity; GO:0005515: protein binding; GO:0005524: ATP binding; GO:0016772: transferase activity, transferring phosphorus-containing groups	GO:0006468: protein phosphorylation	-	K08253: non-specific protein-tyrosine kinase	-	-	-	-	-	TK	Y	N	-	-	-	-	-	-	-	-	C18H7.4	IV	-	C18H7.4	-	-	-	-	-	-	437	438	1314		6495	0	0	0	2	1	1	1	2	1	3	0
	DICVIV_00129	560132170| Peptidase M12A domain containing protein [Haemonchus contortus]	IPR001506: Peptidase M12A, astacin; IPR006026: Peptidase, metallopeptidase	GO:0004222: metalloendopeptidase activity; GO:0008237: metallopeptidase activity; GO:0008270: zinc ion binding	GO:0006508: proteolysis	-	K08076: astacin	-	-	Y	Y	Y	-	-	-	-	-	-	-	-	-	M12A	M	K06A4.1	V	nas-3	K06A4.1	-	-	-	-	-	-	298	299	897		8974	0	0	0	0	0	0	1	2	1	3	0
	DICVIV_00130	560132169| unnamed protein product [Haemonchus contortus] gi	-	-	-	-	-	-	-	-	-	-	-	-	-	-	-	-	-	-	-	-	-	-	-	-	-	-	-	-	-	-	-	689	690	2070		6612	0	0	0	1	0	2	1	3	3	1	0
	DICVIV_00131	597859538| hypothetical protein Y032_0063g3454 [Ancylostoma ceylanicum] gi	-	-	-	-	-	-	-	-	-	-	-	-	-	-	-	-	-	-	-	-	-	C04E6.11	V	-	C04E6.11	-	-	-	-	-	-	1478	1479	4437		7251	0	0	0	1	1	1	2	2	1	2	0
	DICVIV_00132	597896596| hypothetical protein Y032_0454g1739 [Ancylostoma ceylanicum]	-	-	-	-	-	-	-	-	-	-	-	-	-	-	-	-	-	-	-	-	-	-	-	-	ZK1067.3	-	-	Y	-	-	-	379	380	1140		20551	0	0	0	0	0	0	1	1	1	1	0
	DICVIV_00133	568293852| putative dUTP diphosphatase [Necator americanus]	IPR008180: DeoxyUTP pyrophosphatase; IPR008181: DeoxyUTP pyrophosphatase, dUTPase subfamily	GO:0004170: dUTP diphosphatase activity; GO:0016787: hydrolase activity	GO:0046080: dUTP metabolic process	-	K01520: dUTP pyrophosphatase	ko00240	-	-	-	-	-	-	-	-	-	-	-	-	-	-	-	-	-	-	K07A1.2	-	-	-	-	-	-	181	182	546		4044	1	1	0	1	1	1	1	2	1	1	1
	DICVIV_00134	568300092| SCP-like protein [Necator americanus]	IPR001283: Allergen V5/Tpx-1-related; IPR014044: CAP domain	-	-	-	K11244: cell wall integrity and stress response component	ko04011	-	Y	Y	Y	-	-	-	-	-	-	-	-	-	-	-	-	-	-	-	-	-	-	-	-	-	363	364	1092		6124	0	0	0	1	0	0	4	4	2	1	0
	DICVIV_00135	593487726| hypothetical protein PHAVU_008G149900g, partial [Phaseolus vulgaris]	-	-	-	-	K01183: chitinase	ko00520	-	Y	-	Y	-	-	-	-	Y	3.2.1.14	N	N	-	-	-	-	-	-	-	-	-	Y	-	-	-	214	215	645		-	0	0	0	0	0	0	1	0	0	0	0
	DICVIV_00136	597896579| hypothetical protein Y032_0454g1730 [Ancylostoma ceylanicum]	IPR000990: Innexin	-	-	GO:0005921: gap junction	-	-	Y	-	-	-	-	-	-	-	-	-	-	-	-	-	-	F26D11.10	V	che-7	F26D11.10	-	-	-	-	-	-	442	443	1329		8295	0	0	0	1	1	1	1	2	1	1	0
	DICVIV_00137	597890131| hypothetical protein Y032_0715g1778 [Ancylostoma ceylanicum]	IPR011701: Major facilitator superfamily; IPR016196: Major facilitator superfamily domain, general substrate transporter	-	GO:0055085: transmembrane transport	GO:0016021: integral to membrane	K08177: MFS transporter, OFA family, oxalate/formate antiporter	-	Y	-	Y	-	-	-	-	-	-	-	-	-	-	-	-	-	-	-	Y59A8B.21	-	-	Y	-	-	-	226	227	681		8347	0	0	0	1	1	1	1	2	1	1	0
	DICVIV_00138	560133763| Major facilitator superfamily MFS-1 domain containing protein [Haemonchus contortus]	IPR016196: Major facilitator superfamily domain, general substrate transporter; IPR020846: Major facilitator superfamily domain	-	-	-	K08177: MFS transporter, OFA family, oxalate/formate antiporter	-	Y	-	-	-	-	-	-	-	-	-	-	-	-	-	-	Y59A8B.21	V	-	-	-	-	Y	-	-	-	252	253	759		-	0	0	0	0	0	0	1	0	0	0	0
	DICVIV_00139	597869827| hypothetical protein Y032_0025g1237 [Ancylostoma ceylanicum]	-	-	-	-	-	-	-	-	-	-	-	-	-	-	-	-	-	-	-	-	-	-	-	-	-	-	-	-	-	-	-	159	160	480		-	0	0	0	0	0	0	1	0	0	0	0
	DICVIV_00140	568293856| PDZ/DHR/GLGF domain protein [Necator americanus]	IPR001478: PDZ/DHR/GLGF	GO:0005515: protein binding	-	-	K06091: membrane protein, palmitoylated 5 (MAGUK p55 subfamily member 5)	ko04390 ko04391 ko04530	-	-	-	-	-	-	-	-	-	-	-	-	-	-	-	C01B7.5	V	-	C01B7.5	-	-	-	-	-	-	162	163	489		15357	0	0	0	1	0	0	1	0	1	1	0
	DICVIV_00141	568293857| PDZ/DHR/GLGF domain protein [Necator americanus] gi	IPR001452: Src homology-3 domain; IPR001478: PDZ/DHR/GLGF; IPR008144: Guanylate kinase; IPR008145: Guanylate kinase/L-type calcium channel; IPR009673: Protein of unknown function DUF1261; IPR011511: Variant SH3; IPR020590: Guanylate kinase, conserved site	GO:0005515: protein binding	-	-	K06091: membrane protein, palmitoylated 5 (MAGUK p55 subfamily member 5)	ko04390 ko04391 ko04530	Y	-	-	-	-	-	-	-	-	-	-	-	-	-	-	C01B7.4	V	magu-2	C01B7.4	-	-	-	-	-	-	1121	1122	3366		5673	0	0	1	1	0	1	1	2	1	1	1
	DICVIV_00142	597869799| hypothetical protein Y032_0025g1221 [Ancylostoma ceylanicum] gi	-	-	-	-	-	-	-	-	-	-	-	-	-	-	-	-	-	-	-	-	-	-	-	-	-	-	-	Y	-	-	-	187	188	564		30969	0	0	0	0	0	0	1	1	0	0	0
	DICVIV_00143	560118763| zinc finger protein [Haemonchus contortus]	-	-	-	-	-	-	-	-	-	-	-	-	-	-	-	-	-	-	-	-	-	-	-	-	-	-	-	Y	-	-	-	168	169	507		12604	0	0	0	1	1	0	1	1	1	0	0
	DICVIV_00144	597892682| hypothetical protein Y032_0591g396 [Ancylostoma ceylanicum]	IPR007087: Zinc finger, C2H2-type; IPR013087: Zinc finger, C2H2-type/integrase, DNA-binding; IPR015880: Zinc finger, C2H2-like	GO:0003676: nucleic acid binding; GO:0008270: zinc ion binding	-	GO:0005622: intracellular	K09214: glass	-	-	-	-	-	-	-	-	-	-	-	-	-	-	-	-	F13H6.1b	V	F13H6.1	F13H6.1b	-	-	Y	-	-	-	589	590	1770		6648	1	1	1	1	1	1	1	2	1	1	0
	DICVIV_00145	560118766| Protein CD4.1 [Haemonchus contortus]	-	-	-	-	-	-	Y	-	-	-	-	-	-	-	-	-	-	-	-	-	-	CD4.1	V	-	CD4.1	-	-	-	-	-	-	126	127	381		24662	0	0	0	0	0	0	1	1	0	1	0
	DICVIV_00146	597844826| hypothetical protein Y032_0172g345 [Ancylostoma ceylanicum]	IPR000742: Epidermal growth factor-like, type 3; IPR001774: Delta/Serrate/lag-2 (DSL) protein; IPR006210: Epidermal growth factor-like; IPR013032: EGF-like region, conserved site; IPR013111: EGF, extracellular	GO:0005515: protein binding	GO:0007154: cell communication	GO:0016020: membrane	K06052: jagged	ko04330	Y	-	-	-	-	-	-	-	-	-	-	-	-	-	-	-	-	-	-	-	-	-	-	-	-	296	297	891		11442	0	0	0	0	0	1	1	0	1	2	0
	DICVIV_00147	597844827| hypothetical protein Y032_0172g346 [Ancylostoma ceylanicum]	-	-	-	-	-	-	-	-	-	-	-	-	-	-	-	-	-	-	-	-	-	-	-	-	-	-	-	-	-	-	-	93	94	282		21238	0	0	0	0	0	0	1	2	0	0	0
	DICVIV_00148	597856659| hypothetical protein Y032_0078g1189 [Ancylostoma ceylanicum]	IPR001412: Aminoacyl-tRNA synthetase, class I, conserved site; IPR002300: Aminoacyl-tRNA synthetase, class Ia; IPR002303: Valyl-tRNA synthetase; IPR009008: Valyl/Leucyl/Isoleucyl-tRNA synthetase, class Ia, editing domain; IPR009080: Aminoacyl-tRNA synthetase, class 1a, anticodon-binding; IPR013155: Valyl/Leucyl/Isoleucyl-tRNA synthetase, class I, anticodon-binding; IPR014729: Rossmann-like alpha/…	GO:0000166: nucleotide binding; GO:0004812: aminoacyl-tRNA ligase activity; GO:0004832: valine-tRNA ligase activity; GO:0005524: ATP binding	GO:0006412: translation; GO:0006418: tRNA aminoacylation for protein translation; GO:0006438: valyl-tRNA aminoacylation	GO:0005737: cytoplasm	K01873: valyl-tRNA synthetase	ko00970	-	Y	-	Y	-	-	-	-	Y	6.1.1.9	N	Y	-	-	-	ZC513.4	V	vars-1	ZC513.4	-	Y	Y	-	-	-	1044	1045	3135		1130	1	4	2	2	2	2	2	3	2	2	13
	DICVIV_00149	560135093| Alg9 mannosyltransferase domain containing protein [Haemonchus contortus]	IPR005599: GPI mannosyltransferase	GO:0016757: transferase activity, transferring glycosyl groups	GO:0006506: GPI anchor biosynthetic process	GO:0031227: intrinsic to endoplasmic reticulum membrane	K03847: alpha-1,6-mannosyltransferase	ko00510 ko00513	Y	-	Y	-	-	-	-	-	Y	2.4.1.260	N	N	-	-	-	ZC513.5	V	-	ZC513.5	-	Y	-	-	-	-	543	544	1632		5176	0	0	0	1	1	1	1	2	1	1	1
	DICVIV_00150	560138991| unnamed protein product [Haemonchus contortus]	-	-	-	-	-	-	-	-	-	-	-	-	-	-	-	-	-	-	-	-	-	-	-	-	-	-	-	-	-	-	-	149	150	450		30970	0	0	0	0	0	0	1	1	0	0	0
	DICVIV_00151	568290079| monothiol glutaredoxin, Grx4 family [Necator americanus]	IPR002109: Glutaredoxin; IPR004480: Monothiol glutaredoxin-related; IPR012335: Thioredoxin fold; IPR012336: Thioredoxin-like fold; IPR013766: Thioredoxin domain	GO:0009055: electron carrier activity; GO:0015035: protein disulfide oxidoreductase activity	GO:0045454: cell redox homeostasis	-	K15216: RNA polymerase I-specific transcription initiation factor RRN3	-	-	-	-	-	-	-	-	-	-	-	-	-	-	-	-	D2063.3a	V	glrx-3	D2063.3a	-	-	-	-	-	-	333	334	1002		4079	1	1	0	1	1	1	1	1	1	1	1
	DICVIV_00152	568290077| cysteine rich repeat-containing domain protein [Necator americanus] gi	IPR003341: Cysteine rich repeat, tripleX	-	-	-	K15683: NF-X1-type zinc finger protein NFXL1	-	-	Y	-	Y	-	-	-	-	-	-	-	-	-	-	-	C14C11.8b	V	pqn-13	C14C11.8b	-	-	Y	-	-	-	622	623	1869		9400	0	0	0	1	1	1	1	1	1	1	0
	DICVIV_00153	no hit	-	-	-	-	-	-	-	-	-	-	-	-	-	-	-	-	-	-	-	-	-	-	-	-	-	-	-	-	-	-	-	85	86	258		-	0	0	0	0	0	0	1	0	0	0	0
	DICVIV_00154	597842813| hypothetical protein Y032_0195g1504 [Ancylostoma ceylanicum]	IPR001461: Peptidase A1; IPR009007: Peptidase aspartic, catalytic; IPR021109: Peptidase aspartic	GO:0004190: aspartic-type endopeptidase activity	GO:0006508: proteolysis	-	K01381: saccharopepsin	-	-	Y	Y	Y	-	-	-	-	-	-	-	-	-	A01A	A	Y39B6A.20	V	asp-1	Y39B6A.20	-	-	Y	-	-	-	406	407	1221		4502	0	0	0	0	1	1	1	1	3	4	1
	DICVIV_00155	597842816| hypothetical protein Y032_0195g1506 [Ancylostoma ceylanicum]	IPR003280: Potassium channel, two pore-domain; IPR005408: Potassium channel, two pore, TWIK family; IPR013099: Ion transport 2	GO:0005267: potassium channel activity	GO:0071805: potassium ion transmembrane transport	GO:0016020: membrane; GO:0016021: integral to membrane	K05323: potassium channel subfamily K, invertebrate	-	Y	-	-	-	-	-	-	-	-	-	-	-	-	-	-	Y39B6A.19a	V	twk-46	Y39B6A.19a	-	-	-	-	-	-	309	310	930		4835	1	1	1	1	0	1	1	0	0	1	2
	DICVIV_00156	no hit	-	-	-	-	-	-	-	-	-	-	-	-	-	-	-	-	-	-	-	-	-	-	-	-	-	-	-	-	-	-	-	90	91	273		-	0	0	0	0	0	0	1	0	0	0	0
	DICVIV_00157	560120500| Kelch repeat type 2 and Kelch repeat type 1 domain containing protein [Haemonchus contortus]	-	-	-	-	-	-	Y	-	-	-	-	-	-	-	-	-	-	-	-	-	-	-	-	-	-	-	-	-	-	-	-	98	99	297		-	0	0	0	0	0	0	1	0	0	0	0
	DICVIV_00158	560120500| Kelch repeat type 2 and Kelch repeat type 1 domain containing protein [Haemonchus contortus]	IPR006652: Kelch repeat type 1; IPR011498: Kelch repeat type 2; IPR015915: Kelch-type beta propeller	GO:0005515: protein binding	-	-	K14966: host cell factor	ko05168	-	-	-	-	-	-	-	-	-	-	-	-	-	-	-	F53E4.1a	V	F53E4.1	F53E4.1a	-	-	-	-	-	-	349	350	1050		4837	1	1	1	1	1	1	1	1	1	1	1
	DICVIV_00159	597842824| hypothetical protein Y032_0195g1510 [Ancylostoma ceylanicum]	IPR003675: Abortive infection protein	-	-	GO:0016020: membrane	K08658: prenyl protein peptidase	ko00900	Y	-	-	-	-	-	-	-	-	-	-	-	-	U48	U	F48F5.5	V	fce-2	F48F5.5	-	-	-	-	-	-	274	275	825		4836	1	1	1	1	1	1	1	1	0	1	1
	DICVIV_00160	597867717| hypothetical protein Y032_0031g2276 [Ancylostoma ceylanicum]	IPR001478: PDZ/DHR/GLGF	GO:0005515: protein binding	-	-	-	-	-	-	-	-	-	-	-	-	-	-	-	-	-	-	-	-	-	-	-	-	-	-	-	-	-	245	246	738		30973	0	0	0	0	0	0	1	1	0	0	0
	DICVIV_00161	597867721| hypothetical protein Y032_0031g2277 [Ancylostoma ceylanicum]	IPR006620: Prolyl 4-hydroxylase, alpha subunit; IPR019601: Oxoglutarate/iron-dependent oxygenase, C-terminal degradation domain	GO:0005506: iron ion binding; GO:0016705: oxidoreductase activity, acting on paired donors, with incorporation or reduction of molecular oxygen; GO:0016706: oxidoreductase activity, acting on paired donors, with incorporation or reduction of molecular oxygen, 2-oxoglutarate as one donor, and incorporation of one atom each of oxygen into both donors; GO:0031418: L-ascorbic acid binding	GO:0055114: oxidation-reduction process	-	K05291: phosphatidylinositol glycan, class S	ko00563	-	-	-	-	-	-	-	-	-	-	-	-	-	-	-	C17G10.1	II	-	C17G10.1	-	-	-	-	-	-	458	459	1377		4841	1	1	1	1	1	1	1	1	1	1	1
	DICVIV_00162	no hit	-	-	-	-	-	-	-	-	Y	Y	-	-	-	-	-	-	-	-	-	-	-	-	-	-	-	-	-	-	-	-	-	163	164	492		-	0	0	0	0	0	0	1	0	0	0	0
	DICVIV_00163	268579769| Hypothetical protein CBG05041 [Caenorhabditis briggsae]	IPR002486: Nematode cuticle collagen, N-terminal; IPR008160: Collagen triple helix repeat	GO:0042302: structural constituent of cuticle	-	-	K10599: pre-mRNA-processing factor 19	ko03040 ko04120	Y	-	-	-	-	-	-	-	-	-	-	-	-	-	-	-	-	-	-	-	-	Y	-	-	-	303	304	912		5140	0	0	0	1	1	1	2	1	1	7	0
	DICVIV_00164	560138036| Exonuclease domain containing protein [Haemonchus contortus]	IPR006055: Exonuclease; IPR012337: Ribonuclease H-like; IPR013520: Exonuclease, RNase T/DNA polymerase III	GO:0003676: nucleic acid binding; GO:0004527: exonuclease activity	-	GO:0005622: intracellular	K05544: tRNA-dihydrouridine synthase 3	-	-	Y	-	Y	-	-	-	-	-	-	-	-	-	-	-	M02B7.2	IV	-	M02B7.2	-	-	Y	-	-	-	285	286	858		6098	0	0	0	1	1	1	1	1	1	2	1
	DICVIV_00165	46560172| hypothetical protein isoform c [Dictyocaulus viviparus]	-	-	-	-	-	-	Y	-	-	-	-	-	-	-	-	-	-	-	-	-	-	-	-	-	-	-	-	-	-	-	-	181	182	546		-	0	0	0	0	0	0	1	0	0	0	0
	DICVIV_00166	47157140| hypothetical protein isoform a [Dictyocaulus viviparus]	-	-	-	-	-	-	-	Y	-	Y	-	-	-	-	-	-	-	-	-	-	-	F53H2.3b	V	F53H2.3	F53H2.3b	-	-	-	-	-	-	405	406	1218		8371	0	0	0	1	1	1	1	2	1	1	0
	DICVIV_00167	597855370| hypothetical protein Y032_0085g1808 [Ancylostoma ceylanicum]	IPR001680: WD40 repeat; IPR011046: WD40 repeat-like-containing domain; IPR015943: WD40/YVTN repeat-like-containing domain; IPR017986: WD40-repeat-containing domain	GO:0005515: protein binding	-	-	-	-	-	-	-	-	-	-	-	-	-	-	-	-	-	-	-	C10B5.1	V	-	C10B5.1	-	Y	-	-	-	-	278	279	837		20512	0	0	0	0	0	1	1	0	1	1	0
	DICVIV_00168	597855371| hypothetical protein Y032_0085g1809 [Ancylostoma ceylanicum]	IPR022075: Symplekin tight junction protein C-terminal	-	-	-	K06100: symplekin	ko03015 ko04530	-	Y	-	Y	-	-	-	-	-	-	-	-	-	-	-	F25G6.2	V	symk-1	F25G6.2	-	Y	-	-	-	-	757	758	2274		2426	1	1	2	2	1	1	2	2	2	1	1
	DICVIV_00169	568277056| hypothetical protein NECAME_13767, partial [Necator americanus]	IPR021850: Protein of unknown function DUF3453	-	-	-	K06100: symplekin	ko03015 ko04530	-	-	-	-	-	-	-	-	-	-	-	-	-	-	-	-	-	-	-	-	-	-	-	-	-	130	131	393		2426	1	1	2	2	1	1	2	2	2	1	1
	DICVIV_00170	193208913| Protein W07G4.7 [Caenorhabditis elegans]	-	-	-	-	-	-	-	Y	Y	Y	-	-	-	-	-	-	-	-	-	-	-	W07G4.7	V	-	W07G4.7	-	-	-	-	-	-	111	112	336		30701	0	0	0	0	0	0	1	0	0	1	0
	DICVIV_00171	597855408| hypothetical protein Y032_0085g1829 [Ancylostoma ceylanicum]	IPR002223: Proteinase inhibitor I2, Kunitz metazoa; IPR020901: Proteinase inhibitor I2, Kunitz, conserved site	GO:0004867: serine-type endopeptidase inhibitor activity	-	-	K03909: tissue factor pathway inhibitor	ko04610	-	-	-	-	-	-	-	-	-	-	-	-	-	I02	I	F35B12.6	V	tag-290	F35B12.6	-	-	-	-	-	-	169	170	510		11656	0	0	0	0	0	0	1	2	1	1	0
	DICVIV_00172	597859228| hypothetical protein Y032_0065g3668 [Ancylostoma ceylanicum]	-	-	-	-	-	-	-	-	-	-	-	-	-	-	-	-	-	-	-	-	-	-	-	-	-	-	-	-	-	-	-	84	85	255		14362	0	0	0	0	0	0	1	3	0	0	0
	DICVIV_00173	no hit	-	-	-	-	-	-	-	Y	Y	Y	-	-	-	-	-	-	-	-	-	-	-	-	-	-	-	-	-	-	-	-	-	210	211	633		-	0	0	0	0	0	0	1	0	0	0	0
	DICVIV_00174	597845774| hypothetical protein Y032_0162g3449 [Ancylostoma ceylanicum]	IPR019356: Protein of unknown function DUF2181	-	-	-	-	-	-	-	-	-	-	-	-	-	-	-	-	-	-	-	-	W01F3.1a	V	W01F3.1	W01F3.1a	-	-	-	-	-	-	419	420	1260		3999	1	1	1	1	1	2	1	2	1	1	1
	DICVIV_00175	597845776| hypothetical protein Y032_0162g3450 [Ancylostoma ceylanicum]	IPR001373: Cullin, N-terminal; IPR011991: Winged helix-turn-helix transcription repressor DNA-binding; IPR016158: Cullin homology; IPR016159: Cullin repeat-like-containing domain; IPR019559: Cullin protein, neddylation domain	GO:0031625: ubiquitin protein ligase binding	GO:0006511: ubiquitin-dependent protein catabolic process	GO:0031461: cullin-RING ubiquitin ligase complex	K10612: cullin 5	ko04120	-	-	-	-	-	-	-	-	-	-	-	-	-	-	-	ZK856.1	V	cul-5	ZK856.1	-	-	-	-	-	-	792	793	2379		5713	0	0	0	1	1	1	1	2	1	1	1
	DICVIV_00176	597845780| hypothetical protein Y032_0162g3451 [Ancylostoma ceylanicum]	IPR002198: Short-chain dehydrogenase/reductase SDR; IPR002347: Glucose/ribitol dehydrogenase; IPR016040: NAD(P)-binding domain; IPR020904: Short-chain dehydrogenase/reductase, conserved site	GO:0005488: binding; GO:0016491: oxidoreductase activity	GO:0008152: metabolic process; GO:0055114: oxidation-reduction process	-	K11154: retinol dehydrogenase 16	ko00830	-	Y	Y	Y	-	-	-	-	-	-	-	-	-	-	-	F35B12.2	V	dhs-20	F35B12.2	-	-	Y	-	-	-	333	334	1002		1208	1	1	1	4	1	1	2	4	1	3	3
	DICVIV_00177	560119366| unnamed protein product [Haemonchus contortus]	-	-	-	-	-	-	-	-	-	-	-	-	-	-	-	-	-	-	-	-	-	-	-	-	-	-	-	-	-	-	-	71	72	216		21356	0	0	0	0	0	0	1	2	0	0	0
	DICVIV_00178	560125262| Hypothetical protein CBG06763 [Haemonchus contortus]	-	-	-	-	K15176: RNA polymerase-associated protein CTR9	-	-	-	-	-	-	-	-	-	-	-	-	-	-	-	-	C10G8.8a	V	C10G8.8	C10G8.8a	-	-	Y	-	-	-	349	350	1050		9144	0	0	0	1	0	1	1	2	1	1	0
	DICVIV_00179	560119368| Homeobox domain containing protein [Haemonchus contortus]	IPR001356: Homeobox; IPR009057: Homeodomain-like; IPR012287: Homeodomain-related; IPR017970: Homeobox, conserved site	GO:0003677: DNA binding; GO:0003700: sequence-specific DNA binding transcription factor activity; GO:0005515: protein binding; GO:0030528: transcription regulator activity; GO:0043565: sequence-specific DNA binding	GO:0006355: regulation of transcription, DNA-dependent	GO:0005634: nucleus	K15614: homeobox protein SIX1	ko05202	-	-	-	-	-	-	-	-	-	-	-	-	-	-	-	C10G8.6	V	ceh-34	C10G8.6	-	-	-	-	-	-	246	247	741		2791	1	1	1	1	0	1	1	1	1	2	2
	DICVIV_00180	560120461| unnamed protein product [Haemonchus contortus]	IPR010558: Caenorhabditis elegans ly-6-related	-	-	-	-	-	Y	-	-	-	-	-	-	-	-	-	-	-	-	-	-	T01C4.2c	V	odr-2	T01C4.2c	-	-	-	-	-	-	124	125	375		7911	1	1	1	1	0	1	1	1	1	1	0
	DICVIV_00181	568269592| hypothetical protein NECAME_04785 [Necator americanus]	IPR010558: Caenorhabditis elegans ly-6-related	-	-	-	-	-	-	-	-	-	-	-	-	-	-	-	-	-	-	-	-	-	-	-	-	-	-	-	-	-	-	389	390	1170		-	0	0	0	0	0	0	1	0	0	0	0
	DICVIV_00182	560120462| unnamed protein product [Haemonchus contortus]	IPR001452: Src homology-3 domain; IPR002110: Ankyrin repeat; IPR020683: Ankyrin repeat-containing domain	GO:0005515: protein binding	-	-	K16823: TP53BP2, ASPP2; apoptosis-stimulating of p53 protein 2	ko04390	-	-	-	-	-	-	-	-	-	-	-	-	-	-	-	F46F3.4a	V	ape-1	F46F3.4a	-	-	Y	-	-	-	682	683	2049		7913	1	1	0	1	1	1	1	1	1	1	0
	DICVIV_00183	597866853| hypothetical protein Y032_0034g2882 [Ancylostoma ceylanicum]	-	-	-	-	K05397: glycine receptor, invertebrate	-	-	Y	Y	Y	-	-	-	-	-	-	-	-	-	-	-	-	-	-	-	-	-	-	-	-	-	244	245	735		-	0	0	0	0	0	0	1	0	0	0	0
	DICVIV_00184	560122238| unnamed protein product, partial [Haemonchus contortus]	IPR006028: Gamma-aminobutyric acid A receptor; IPR006029: Neurotransmitter-gated ion-channel transmembrane domain; IPR006201: Neurotransmitter-gated ion-channel; IPR006202: Neurotransmitter-gated ion-channel ligand-binding	GO:0005230: extracellular ligand-gated ion channel activity	GO:0006810: transport; GO:0006811: ion transport	GO:0016020: membrane; GO:0016021: integral to membrane	K05397: glycine receptor, invertebrate	-	Y	-	-	-	-	-	-	-	-	-	-	-	-	-	-	F46F3.2	V	lgc-44	F46F3.2	-	-	Y	-	Y	-	401	402	1206		9155	0	0	0	1	1	0	1	2	1	1	0
	DICVIV_00185	560120464| unnamed protein product [Haemonchus contortus]	-	-	-	-	-	-	-	-	-	-	-	-	-	-	-	-	-	-	-	-	-	-	-	-	-	-	-	Y	-	-	-	352	353	1059		15041	0	0	0	1	0	0	1	1	1	0	0
	DICVIV_00186	597866857| hypothetical protein Y032_0034g2885 [Ancylostoma ceylanicum]	-	-	-	-	K11593: eukaryotic translation initiation factor 2C	-	-	-	-	-	-	-	-	-	-	-	-	-	-	-	-	-	-	-	-	-	-	Y	-	-	-	172	173	519		-	0	0	0	0	0	0	1	0	0	0	0
	DICVIV_00187	560120465| unnamed protein product [Haemonchus contortus]	IPR003165: Stem cell self-renewal protein Piwi; IPR012337: Ribonuclease H-like	GO:0003676: nucleic acid binding; GO:0005515: protein binding	-	-	K11593: eukaryotic translation initiation factor 2C	-	-	-	-	-	-	-	-	-	-	-	-	-	-	-	-	M03D4.6	IV	-	-	-	-	Y	-	-	-	300	301	903		7048	0	0	0	2	0	0	1	1	1	5	0
	DICVIV_00188	597866859| hypothetical protein Y032_0034g2886 [Ancylostoma ceylanicum]	IPR000504: RNA recognition motif domain; IPR003954: RNA recognition motif domain, eukaryote; IPR006532: Poly-U binding splicing factor, half-pint; IPR012677: Nucleotide-binding, alpha-beta plait	GO:0000166: nucleotide binding; GO:0003676: nucleic acid binding	-	-	K12838: poly(U)-binding-splicing factor PUF60	ko03040	-	-	-	-	-	-	-	-	-	-	-	-	-	-	-	Y47G6A.20b	I	rnp-6	Y47G6A.20b	-	-	Y	-	-	-	762	763	2289		4671	1	0	1	1	1	1	1	1	1	1	2
	DICVIV_00189	597866870| hypothetical protein Y032_0034g2892 [Ancylostoma ceylanicum]	-	-	-	-	-	-	-	-	-	-	-	-	-	-	-	-	-	-	-	-	-	C26F1.7b	V	hint-3	C26F1.7b	-	-	Y	-	-	-	125	126	378		5645	0	0	0	1	1	1	1	1	1	1	1
	DICVIV_00190	560120469| unnamed protein product [Haemonchus contortus]	IPR007949: SDA1; IPR012977: Uncharacterised protein domain NUC130/133, N-terminal; IPR016024: Armadillo-type fold	GO:0005488: binding	-	-	K14856: protein SDA1	-	-	-	-	-	-	-	-	-	-	-	-	-	-	-	-	Y39B6A.14	V	pro-3	Y39B6A.14	-	-	-	-	-	-	760	761	2283		3523	1	1	1	1	1	1	1	2	1	1	1
	DICVIV_00191	597866900| hypothetical protein Y032_0034g2909 [Ancylostoma ceylanicum]	IPR002085: Alcohol dehydrogenase superfamily, zinc-containing; IPR002328: Alcohol dehydrogenase, zinc-containing, conserved site; IPR011032: GroES-like; IPR013149: Alcohol dehydrogenase, C-terminal; IPR013154: Alcohol dehydrogenase GroES-like; IPR016040: NAD(P)-binding domain; IPR020843: Polyketide synthase, enoylreductase	GO:0005488: binding; GO:0008270: zinc ion binding; GO:0016491: oxidoreductase activity; GO:0016747: transferase activity, transferring acyl groups other than amino-acyl groups	GO:0055114: oxidation-reduction process	-	K00008: L-iditol 2-dehydrogenase	ko00051	-	Y	-	Y	-	-	-	-	-	-	-	-	-	-	-	R04B5.5	V	-	R04B5.5	-	-	-	-	-	-	351	352	1056		2610	0	0	0	1	1	1	1	3	1	2	1
	DICVIV_00192	568269578| lipocalin / cytosolic fatty-acid binding protein [Necator americanus]	IPR000463: Cytosolic fatty-acid binding; IPR000566: Lipocalin/cytosolic fatty-acid binding protein domain; IPR011038: Calycin-like; IPR012674: Calycin	GO:0005215: transporter activity; GO:0005488: binding; GO:0008289: lipid binding	GO:0006810: transport	-	K08753: fatty acid-binding protein 4, adipocyte	ko03320	-	-	-	-	-	-	-	-	-	-	-	-	-	-	-	Y40B10A.1a	V	-	Y40B10A.1a	-	-	Y	-	-	-	138	139	417		5710	0	0	1	1	1	1	1	3	1	1	1
	DICVIV_00193	568292033| hypothetical protein NECAME_09752 [Necator americanus]	-	-	-	-	-	-	-	Y	Y	Y	-	-	-	-	-	-	-	-	-	-	-	Y40B10A.9	V	-	Y40B10A.9	-	-	-	-	-	-	364	365	1095		9537	0	0	0	1	1	1	1	1	1	1	0
	DICVIV_00194	no hit	-	-	-	-	-	-	-	-	-	-	-	-	-	-	-	-	-	-	-	-	-	-	-	-	-	-	-	-	-	-	-	114	115	345		-	0	0	0	0	0	0	1	0	0	0	0
	DICVIV_00195	597849410| hypothetical protein Y032_0127g1405 [Ancylostoma ceylanicum]	-	-	-	-	K01183: chitinase	ko00520	Y	-	Y	-	-	-	-	-	Y	3.2.1.14	N	N	-	-	-	-	-	-	-	-	-	-	-	-	-	336	337	1011		30901	0	0	0	0	0	0	1	1	0	0	0
	DICVIV_00196	597849413| hypothetical protein Y032_0127g1406 [Ancylostoma ceylanicum]	-	-	-	-	K14459: hexosaminidase	ko00511 ko00513	-	-	-	-	-	-	-	-	Y	3.2.1.52	N	N	-	-	-	-	-	-	-	-	-	-	-	-	-	207	208	624		30972	0	0	0	0	0	0	1	0	1	0	0
	DICVIV_00197	597849415| hypothetical protein Y032_0127g1408 [Ancylostoma ceylanicum] gi	IPR000585: Hemopexin/matrixin; IPR001818: Peptidase M10, metallopeptidase; IPR006026: Peptidase, metallopeptidase; IPR013781: Glycoside hydrolase, subgroup, catalytic core; IPR015883: Glycoside hydrolase, family 20, catalytic core; IPR017853: Glycoside hydrolase, superfamily; IPR018487: Hemopexin/matrixin, repeat; IPR021190: Peptidase M10A, matrix metallopeptidase	GO:0003824: catalytic activity; GO:0004222: metalloendopeptidase activity; GO:0004553: hydrolase activity, hydrolyzing O-glycosyl compounds; GO:0008237: metallopeptidase activity; GO:0008270: zinc ion binding; GO:0043169: cation binding	GO:0005975: carbohydrate metabolic process; GO:0006508: proteolysis	GO:0031012: extracellular matrix	K14459: hexosaminidase	ko00511 ko00513	Y	-	-	-	-	-	-	-	Y	3.2.1.52	Y	Y	Y	M10A	M	C31B8.8	V	-	C31B8.8	-	-	-	-	-	-	697	698	2094		1624	1	1	1	3	1	2	3	2	3	3	1
	DICVIV_00198	597849418| hypothetical protein Y032_0127g1409 [Ancylostoma ceylanicum]	IPR013781: Glycoside hydrolase, subgroup, catalytic core; IPR015883: Glycoside hydrolase, family 20, catalytic core; IPR017853: Glycoside hydrolase, superfamily	GO:0003824: catalytic activity; GO:0004553: hydrolase activity, hydrolyzing O-glycosyl compounds; GO:0043169: cation binding	GO:0005975: carbohydrate metabolic process	-	K14459: hexosaminidase	ko00511 ko00513	Y	-	-	-	-	-	-	-	Y	3.2.1.52	N	N	-	-	-	C14C11.3	V	hex-2	C14C11.3	-	-	-	-	-	-	454	455	1365		1624	1	1	1	3	1	2	3	2	3	3	1
	DICVIV_00199	no hit	-	-	-	-	-	-	-	-	-	-	-	-	-	-	-	-	-	-	-	-	-	-	-	-	-	-	-	-	-	-	-	86	87	261		-	0	0	0	0	0	0	1	0	0	0	0
	DICVIV_00200	597849425| hypothetical protein Y032_0127g1412 [Ancylostoma ceylanicum]	IPR000539: Frizzled protein; IPR015526: Frizzled-related; IPR017981: GPCR, family 2-like; IPR020067: Frizzled domain	GO:0004888: transmembrane receptor activity; GO:0005515: protein binding	GO:0007166: cell surface receptor linked signaling pathway	GO:0016020: membrane	K02375: frizzled 5/8	ko04310 ko04390 ko04916 ko05166 ko05200 ko05205 ko05217	Y	-	-	-	-	-	-	-	-	-	-	-	-	-	-	F27E11.3a	V	cfz-2	F27E11.3a	-	-	Y	-	-	-	492	493	1479		2894	1	1	1	2	1	1	1	1	1	1	2
	DICVIV_00201	597849427| hypothetical protein Y032_0127g1413 [Ancylostoma ceylanicum]	IPR000169: Peptidase, cysteine peptidase active site; IPR001300: Peptidase C2, calpain, catalytic domain; IPR001876: Zinc finger, RanBP2-type; IPR022684: Peptidase C2, calpain family	GO:0004197: cysteine-type endopeptidase activity; GO:0004198: calcium-dependent cysteine-type endopeptidase activity; GO:0008270: zinc ion binding	GO:0006508: proteolysis	GO:0005622: intracellular	K08582: calpain-15	-	-	-	-	-	-	-	-	-	-	-	-	-	-	C02A	C	T11A5.6a	V	T11A5.6	T11A5.6a	-	-	Y	-	-	-	776	777	2331		5623	0	0	0	1	1	1	1	1	1	2	1
	DICVIV_00202	597896865| hypothetical protein Y032_0445g1585 [Ancylostoma ceylanicum]	IPR011701: Major facilitator superfamily; IPR016196: Major facilitator superfamily domain, general substrate transporter; IPR020846: Major facilitator superfamily domain	-	GO:0055085: transmembrane transport	GO:0016021: integral to membrane	-	-	Y	Y	-	-	-	-	-	-	-	-	-	-	-	-	-	C13C4.5	V	-	C13C4.5	-	-	-	-	-	-	462	463	1389		24485	0	0	0	0	0	0	1	1	1	0	0
	DICVIV_00205	597896863| hypothetical protein Y032_0445g1585 [Ancylostoma ceylanicum]	IPR011701: Major facilitator superfamily; IPR016196: Major facilitator superfamily domain, general substrate transporter; IPR020846: Major facilitator superfamily domain	-	GO:0055085: transmembrane transport	GO:0016021: integral to membrane	K08191: MFS transporter, ACS family, hexuronate transporter	-	Y	-	-	-	-	-	-	-	-	-	-	-	-	-	-	-	-	-	-	-	-	-	-	-	-	287	288	864		-	0	0	0	0	0	0	1	0	0	0	0
	DICVIV_00206	560134427| Protease inhibitor I4 domain containing protein [Haemonchus contortus]	IPR000215: Protease inhibitor I4, serpin; IPR023795: Protease inhibitor I4, serpin, conserved site; IPR023796: Serpin domain	GO:0004867: serine-type endopeptidase inhibitor activity	-	-	K13963: serpin B	ko05146	-	-	-	-	-	-	-	-	-	-	-	-	-	I04	I	-	-	-	-	-	-	Y	-	-	-	369	370	1110		12781	0	0	0	0	0	0	1	0	0	0	1
	DICVIV_00207	597895788| hypothetical protein Y032_0477g2160 [Ancylostoma ceylanicum]	IPR000215: Protease inhibitor I4, serpin; IPR023795: Protease inhibitor I4, serpin, conserved site; IPR023796: Serpin domain	GO:0004867: serine-type endopeptidase inhibitor activity	-	-	K13963: serpin B	ko05146	Y	-	-	-	-	-	-	-	-	-	-	-	-	I04	I	-	-	-	-	-	-	Y	-	-	-	363	364	1092		1030	3	11	3	7	5	2	3	7	3	4	5
	DICVIV_00208	597895788| hypothetical protein Y032_0477g2160 [Ancylostoma ceylanicum]	IPR000215: Protease inhibitor I4, serpin; IPR023795: Protease inhibitor I4, serpin, conserved site; IPR023796: Serpin domain	GO:0004867: serine-type endopeptidase inhibitor activity	-	-	K13963: serpin B	ko05146	-	-	-	-	-	-	-	-	-	-	-	-	-	I04	I	F20D6.4d	V	srp-7	F20D6.4d	-	-	Y	-	-	-	363	364	1092		1030	3	11	3	7	5	2	3	7	3	4	5
	DICVIV_00209	597879689| hypothetical protein Y032_0007g3564 [Ancylostoma ceylanicum]	IPR005828: General substrate transporter; IPR005829: Sugar transporter, conserved site; IPR016196: Major facilitator superfamily domain, general substrate transporter; IPR020846: Major facilitator superfamily domain	GO:0005215: transporter activity; GO:0022857: transmembrane transporter activity	GO:0006810: transport; GO:0055085: transmembrane transport	GO:0016020: membrane; GO:0016021: integral to membrane	K08202: MFS transporter, OCT family, solute carrier family 22 (organic cation transporter), member 4/5	-	Y	-	-	-	-	-	-	-	-	-	-	-	-	-	-	T01B11.7	IV	oat-1	T01B11.7	-	-	-	-	-	-	554	555	1665		5292	1	1	1	2	1	2	1	2	1	2	0
	DICVIV_00210	597879687| hypothetical protein Y032_0007g3563 [Ancylostoma ceylanicum]	IPR000242: Protein-tyrosine phosphatase, receptor/non-receptor type; IPR000387: Protein-tyrosine/Dual-specificity phosphatase; IPR003595: Protein-tyrosine phosphatase, catalytic; IPR016130: Protein-tyrosine phosphatase, active site	GO:0004725: protein tyrosine phosphatase activity; GO:0016791: phosphatase activity	GO:0006470: protein dephosphorylation; GO:0016311: dephosphorylation	-	K01104: protein-tyrosine phosphatase	-	-	-	-	-	-	-	-	-	-	-	-	-	-	-	-	-	-	-	-	-	-	-	-	-	-	352	353	1059		1895	1	1	0	2	1	1	2	7	2	5	0
	DICVIV_00211	568300638| cytochrome b5 family protein [Necator americanus]	IPR001199: Cytochrome b5; IPR018506: Cytochrome b5, heme-binding site	GO:0020037: heme binding	-	-	K00326: cytochrome-b5 reductase	ko00520	-	-	-	-	-	-	-	-	-	-	-	-	-	-	-	-	-	-	-	-	-	Y	-	-	-	97	98	294		24784	0	0	0	0	0	0	1	1	1	0	0
	DICVIV_00212	597881794| hypothetical protein Y032_0004g1987 [Ancylostoma ceylanicum]	IPR001304: C-type lectin; IPR016186: C-type lectin-like; IPR016187: C-type lectin fold	GO:0005488: binding	-	-	-	-	-	-	-	-	-	-	-	-	-	-	-	-	-	-	-	F25B4.9	V	clec-1	F25B4.9	-	-	-	-	-	-	100	101	303		8859	0	0	0	2	0	1	1	1	1	1	0
	DICVIV_00213	597868725| hypothetical protein Y032_0028g1683 [Ancylostoma ceylanicum]	IPR004161: Translation elongation factor EFTu/EF1A, domain 2; IPR009000: Translation elongation/initiation factor/Ribosomal, beta-barrel	GO:0005525: GTP binding	-	-	-	-	-	-	-	-	-	-	-	-	-	-	-	-	-	-	-	C47B2.7b	I	selb-1	C47B2.7b	-	Y	-	-	-	-	260	261	783		4298	1	1	1	1	1	1	2	0	2	1	1
	DICVIV_00214	597868729| hypothetical protein Y032_0028g1684 [Ancylostoma ceylanicum]	IPR004148: BAR	GO:0005515: protein binding	-	GO:0005737: cytoplasm	-	-	-	-	-	-	-	-	-	-	-	-	-	-	-	-	-	-	-	-	-	-	-	-	-	-	-	263	264	792		9378	0	0	0	1	1	1	2	1	1	0	0
	DICVIV_00215	597868724| hypothetical protein Y032_0028g1683 [Ancylostoma ceylanicum]	IPR000795: Protein synthesis factor, GTP-binding	GO:0003924: GTPase activity; GO:0005525: GTP binding	-	-	K03231: elongation factor 1-alpha	ko03013 ko05134	-	-	-	-	-	-	-	-	-	-	-	-	-	-	-	-	-	-	-	-	-	Y	-	-	-	170	171	513		4298	1	1	1	1	1	1	2	0	2	1	1
	DICVIV_00216	597868721| hypothetical protein Y032_0028g1682 [Ancylostoma ceylanicum]	IPR001509: NAD-dependent epimerase/dehydratase; IPR005886: UDP-glucose 4-epimerase; IPR016040: NAD(P)-binding domain	GO:0003824: catalytic activity; GO:0003978: UDP-glucose 4-epimerase activity; GO:0005488: binding; GO:0050662: coenzyme binding	GO:0006012: galactose metabolic process; GO:0044237: cellular metabolic process	-	K01784: UDP-glucose 4-epimerase	ko00052 ko00520	-	Y	-	Y	-	-	-	-	Y	5.1.3.2	Y	Y	Y	-	-	C47B2.6b	I	gale-1	C47B2.6b	-	Y	Y	-	-	-	348	349	1047		3163	1	1	1	1	1	2	1	1	2	1	1
	DICVIV_00217	560123619| Translation initiation factor IF6 domain containing protein [Haemonchus contortus]	IPR002769: Translation initiation factor IF6	GO:0043022: ribosome binding	GO:0042256: mature ribosome assembly	-	K03264: translation initiation factor 6	ko03008	-	-	-	-	-	-	-	-	-	-	-	-	-	-	-	C47B2.5	I	eif-6	C47B2.5	-	-	Y	-	-	-	246	247	741		4296	1	1	1	1	1	1	1	1	1	1	1
	DICVIV_00218	560123620| TRAUB domain containing protein [Haemonchus contortus]	-	-	-	-	K14782: protein AATF/BFR2	-	-	-	-	-	-	-	-	-	-	-	-	-	-	-	-	Y73E7A.2	I	-	-	-	-	-	-	-	-	438	439	1317		4733	0	2	0	1	1	1	1	1	1	1	1
	DICVIV_00219	560132163| Nuclear transport factor 2 domain containing protein [Haemonchus contortus]	IPR002075: Nuclear transport factor 2; IPR018222: Nuclear transport factor 2, Eukaryote	-	GO:0006810: transport	GO:0005622: intracellular	K12669: oligosaccharyltransferase complex subunit gamma	ko00510 ko00513 ko04141	-	-	-	-	-	-	-	-	-	-	-	-	-	-	-	R05D11.3	I	ran-4	R05D11.3	-	Y	Y	-	-	-	133	134	402		3870	1	1	1	1	1	1	1	1	0	1	1
	DICVIV_00220	308499981| hypothetical protein CRE_29484 [Caenorhabditis remanei] gi	IPR021859: Protein of unknown function DUF3469	-	-	-	K12353: sphingomyelin phosphodiesterase 4	ko00600	-	-	-	-	-	-	-	-	-	-	-	-	-	-	-	R05D11.9	I	-	R05D11.6	-	Y	-	-	-	-	767	768	2304		1623	1	0	0	4	2	4	1	1	3	3	1
	DICVIV_00221	597868704| hypothetical protein Y032_0028g1669 [Ancylostoma ceylanicum]	IPR004979: Transcription factor AP-2; IPR013854: Transcription factor AP-2, C-terminal	GO:0003700: sequence-specific DNA binding transcription factor activity	GO:0006355: regulation of transcription, DNA-dependent	GO:0005634: nucleus	K09180: transcription factor AP-2, invertebrate	-	-	-	-	-	-	-	-	-	-	-	-	-	-	-	-	K06A1.1	II	aptf-1	K06A1.1	-	-	-	-	-	-	320	321	963		1615	1	1	2	2	2	3	1	1	1	1	2
	DICVIV_00224	560134193| Cyclin F-box domain containing protein [Haemonchus contortus]	IPR001810: F-box domain, cyclin-like; IPR022364: F-box domain, Skp2-like	GO:0005515: protein binding	-	-	K10305: F-box protein 25/32	-	-	-	-	-	-	-	-	-	-	-	-	-	-	-	-	DY3.6	I	mfb-1	DY3.6	-	-	-	-	-	-	394	395	1185		2779	1	1	1	1	1	1	1	1	1	1	2
	DICVIV_00225	568294405| bucentaur or craniofacial development [Necator americanus]	IPR011421: Craniofacial development protein 1/Bucentaur	-	-	-	-	-	-	-	-	-	-	-	-	-	-	-	-	-	-	-	-	F39H11.1	I	-	F39H11.1	-	-	-	-	-	-	258	259	777		4889	1	0	1	1	1	1	1	1	1	1	1
	DICVIV_00226	597868693| hypothetical protein Y032_0028g1666 [Ancylostoma ceylanicum]	-	-	-	-	K14020: wolfamin	ko04141	Y	-	-	-	-	-	-	-	-	-	-	-	-	-	-	-	-	-	-	-	-	-	-	-	-	613	614	1842		7252	0	0	0	2	0	0	1	1	2	0	1
	DICVIV_00227	597851426| hypothetical protein Y032_0112g324 [Ancylostoma ceylanicum]	IPR000219: Dbl homology (DH) domain; IPR001331: Guanine-nucleotide dissociation stimulator, CDC24, conserved site; IPR001849: Pleckstrin homology domain; IPR011993: Pleckstrin homology-type; IPR015721: Rho GTP exchange factor	GO:0005085: guanyl-nucleotide exchange factor activity; GO:0005089: Rho guanyl-nucleotide exchange factor activity; GO:0005515: protein binding	GO:0035023: regulation of Rho protein signal transduction; GO:0035556: intracellular signal transduction	GO:0005622: intracellular	K07532: Rho guanine nucleotide exchange factor 12	ko04270 ko04360 ko04810 ko05152 ko05205	Y	-	-	-	-	-	-	-	-	-	-	-	-	-	-	Y95B8A.12c	I	Y95B8A.12	Y95B8A.12c	-	-	Y	-	-	-	505	506	1518		5830	1	1	1	1	1	1	1	1	1	1	1
	DICVIV_00228	no hit	-	-	-	-	-	-	Y	-	-	-	-	-	-	-	-	-	-	-	-	-	-	-	-	-	-	-	-	Y	-	-	-	78	79	237		-	0	0	0	0	0	0	1	0	0	0	0
	DICVIV_00229	560131909| Zinc finger domain containing protein [Haemonchus contortus]	IPR000571: Zinc finger, CCCH-type	GO:0003676: nucleic acid binding; GO:0008270: zinc ion binding	-	-	K15308: tristetraprolin	ko05166	-	-	-	-	-	-	-	-	-	-	-	-	-	-	-	W02A2.7	IV	mex-5	W02A2.7	-	-	-	-	-	-	450	451	1353		10040	0	0	0	0	0	0	1	1	0	2	0
	DICVIV_00230	597851435| hypothetical protein Y032_0112g329 [Ancylostoma ceylanicum]	IPR000990: Innexin	-	-	GO:0005921: gap junction	-	-	Y	-	-	-	-	-	-	-	-	-	-	-	-	-	-	-	-	-	Y47G6A.2	-	-	-	-	-	-	559	560	1680		24753	0	0	0	0	0	0	1	1	1	0	0
	DICVIV_00231	597892967| hypothetical protein Y032_0580g259 [Ancylostoma ceylanicum]	IPR000210: BTB/POZ-like; IPR011333: BTB/POZ fold; IPR013069: BTB/POZ	GO:0005515: protein binding	-	-	-	-	-	-	-	-	-	-	-	-	-	-	-	-	-	-	-	ZK973.8	I	-	-	-	-	-	-	-	-	362	363	1089		10758	0	0	0	1	1	1	1	1	1	0	0
	DICVIV_00232	560126195| enhancer of filamentation 1-like [Haemonchus contortus]	IPR014928: Serine rich protein interaction; IPR021901: CAS family, C-terminal domain of unknown function	-	-	-	K16832: NEDD9, HEF1, CASL; enhancer of filamentation 1	-	-	-	-	-	-	-	-	-	-	-	-	-	-	-	-	-	-	-	-	-	-	Y	-	-	-	632	633	1899		6719	0	0	0	1	1	1	1	1	1	0	1
	DICVIV_00233	597851440| hypothetical protein Y032_0112g332 [Ancylostoma ceylanicum]	-	-	-	-	-	-	-	-	-	-	-	-	-	-	-	-	-	-	-	-	-	-	-	-	-	-	-	Y	-	-	-	252	253	759		-	0	0	0	0	0	0	1	0	0	0	0
	DICVIV_00234	597846037| hypothetical protein Y032_0158g3235 [Ancylostoma ceylanicum]	-	-	-	-	-	-	-	-	-	-	-	-	-	-	-	-	-	-	-	-	-	-	-	-	-	-	-	Y	-	-	-	128	129	387		14808	0	0	0	0	0	0	4	0	0	0	0
	DICVIV_00235	597846039| hypothetical protein Y032_0158g3235 [Ancylostoma ceylanicum]	-	-	-	-	-	-	-	-	-	-	-	-	-	-	-	-	-	-	-	-	-	-	-	-	-	-	-	Y	-	-	-	131	132	396		14808	0	0	0	0	0	0	4	0	0	0	0
	DICVIV_00236	568298381| Ser/Thr phosphatase family protein, partial [Necator americanus]	IPR004843: Metallo-dependent phosphatase; IPR010793: Ribosomal protein L37/S30	GO:0003735: structural constituent of ribosome; GO:0016787: hydrolase activity	GO:0006412: translation	GO:0005739: mitochondrion; GO:0005840: ribosome	K17409: MRPS30; small subunit ribosomal protein S30	-	Y	Y	-	-	-	-	-	-	-	-	-	-	-	-	-	B0511.8	I	-	B0511.8	-	Y	Y	-	-	-	781	782	2346		1735	2	2	2	2	2	2	1	1	1	2	1
	DICVIV_00237	597851451| hypothetical protein Y032_0112g337 [Ancylostoma ceylanicum]	IPR001753: Crotonase, core; IPR018376: Enoyl-CoA hydratase/isomerase, conserved site	GO:0003824: catalytic activity	GO:0008152: metabolic process	-	K07511: enoyl-CoA hydratase	ko00062 ko00071 ko00280 ko00310 ko00362 ko00380 ko00410 ko00627 ko00640 ko00650 ko00930	-	Y	-	Y	-	-	-	-	Y	4.2.1.17	Y	Y	Y	-	-	T05G5.6	III	ech-6	T05G5.6	-	-	-	-	-	-	352	353	1059		5470	1	1	1	1	1	1	1	0	1	1	1
	DICVIV_00238	597851459| hypothetical protein Y032_0112g341 [Ancylostoma ceylanicum]	IPR000717: Proteasome component (PCI) domain; IPR011991: Winged helix-turn-helix transcription repressor DNA-binding; IPR019010: Eukaryotic translation initiation factor 3 (eIF3), subunit 6, N-terminal	GO:0005515: protein binding	-	-	K03250: translation initiation factor 3 subunit E	ko03013 ko05160	-	-	-	-	-	-	-	-	-	-	-	-	-	-	-	B0511.10	I	eif-3.E	B0511.10	-	Y	Y	-	-	-	432	433	1299		3107	1	1	4	1	1	1	1	1	1	1	1
	DICVIV_00239	560126191| Neurotransmitter-gated ion-channel ligand-binding and Endoglin CD105 antigen domain containing protein [Haemonchus contortus]	IPR001507: Zona pellucida sperm-binding protein	-	-	-	K14536: ribosome assembly protein 1	ko03008	Y	-	-	-	-	-	-	-	-	-	-	-	-	-	-	-	-	-	F53B6.6	-	-	-	-	-	-	347	348	1044		13794	0	0	0	0	0	1	1	1	1	1	0
	DICVIV_00240	568298350| nematode cuticle collagen domain protein [Necator americanus]	IPR002486: Nematode cuticle collagen, N-terminal; IPR008160: Collagen triple helix repeat	GO:0042302: structural constituent of cuticle	-	-	K06237: collagen, type IV, alpha	ko04151 ko04510 ko04512 ko04974 ko05146 ko05200 ko05222	Y	-	-	-	-	-	-	-	-	-	-	-	-	-	-	F27C1.8	I	dpy-5	F27C1.8	-	-	Y	-	-	-	282	283	849		11726	0	0	0	0	0	0	1	2	1	1	0
	DICVIV_00241	568298373| sulfate permease [Necator americanus]	IPR011547: Sulphate transporter	GO:0005215: transporter activity	GO:0006810: transport; GO:0055085: transmembrane transport	GO:0016021: integral to membrane	K14453: solute carrier family 26, other	-	Y	-	-	-	-	-	-	-	-	-	-	-	-	-	-	-	-	-	-	-	-	-	-	-	-	392	393	1179		2855	0	1	0	1	0	1	3	5	1	2	1
	DICVIV_00242	560119334| Protein K02F2.5 [Haemonchus contortus]	-	-	-	-	-	-	-	-	-	-	-	-	-	-	-	-	-	-	-	-	-	K02F2.5	I	-	K02F2.5	-	-	-	-	-	-	240	241	723		9153	0	0	0	1	1	1	1	2	0	1	0
	DICVIV_00243	597872827| hypothetical protein Y032_0017g3209 [Ancylostoma ceylanicum]	IPR001254: Peptidase S1/S6, chymotrypsin/Hap; IPR001314: Peptidase S1A, chymotrypsin-type; IPR009003: Peptidase cysteine/serine, trypsin-like; IPR018114: Peptidase S1/S6, chymotrypsin/Hap, active site	GO:0003824: catalytic activity; GO:0004252: serine-type endopeptidase activity	GO:0006508: proteolysis	-	K09628: protease, serine 27	-	-	Y	Y	Y	-	-	-	-	-	-	-	-	-	S01A	S	-	-	-	-	-	-	-	-	-	-	269	270	810		1110	0	0	1	0	0	0	41	0	6	1	0
	DICVIV_00244	597846039| hypothetical protein Y032_0158g3235 [Ancylostoma ceylanicum]	-	-	-	-	-	-	-	-	-	-	-	-	-	-	-	-	-	-	-	-	-	-	-	-	-	-	-	Y	-	-	-	131	132	396		14808	0	0	0	0	0	0	4	0	0	0	0
	DICVIV_00245	no hit	-	-	-	-	-	-	-	-	-	-	-	-	-	-	-	-	-	-	-	-	-	-	-	-	-	-	-	Y	-	-	-	87	88	264		14808	0	0	0	0	0	0	4	0	0	0	0
	DICVIV_00246	597867524| hypothetical protein Y032_0032g2566 [Ancylostoma ceylanicum]	-	-	-	-	-	-	-	-	-	-	-	-	-	-	-	-	-	-	-	-	-	-	-	-	-	-	-	-	-	-	-	365	366	1098		20680	0	0	0	0	0	0	1	1	1	1	0
	DICVIV_00247	597895029| hypothetical protein Y032_0501g2588 [Ancylostoma ceylanicum]	-	-	-	-	-	-	-	-	-	-	-	-	-	-	-	-	-	-	-	-	-	-	-	-	-	-	-	-	-	-	-	326	327	981		-	0	0	0	0	0	0	1	0	0	0	0
	DICVIV_00248	597831054| hypothetical protein Y032_0399g741 [Ancylostoma ceylanicum]	-	-	-	-	K16722: SPD2; spindle-defective protein 2	-	-	-	-	-	-	-	-	-	-	-	-	-	-	-	-	F32H2.3	I	spd-2	-	-	-	-	-	-	-	875	876	2628		7120	0	0	0	2	2	1	1	2	1	1	0
	DICVIV_00249	597831046| hypothetical protein Y032_0399g739 [Ancylostoma ceylanicum]	IPR001680: WD40 repeat; IPR011046: WD40 repeat-like-containing domain; IPR013577: Lethal giant larvae homologue 2; IPR015943: WD40/YVTN repeat-like-containing domain	GO:0005515: protein binding	-	-	K08518: syntaxin-binding protein 5	-	-	-	-	-	-	-	-	-	-	-	-	-	-	-	-	-	-	-	-	-	-	-	-	-	-	322	323	969		1953	1	1	1	1	1	1	2	2	1	1	2
	DICVIV_00250	597831046| hypothetical protein Y032_0399g739 [Ancylostoma ceylanicum]	-	-	-	-	K08518: syntaxin-binding protein 5	-	Y	-	-	-	-	-	-	-	-	-	-	-	-	-	-	-	-	-	-	-	-	-	-	-	-	293	294	882		1953	1	1	1	1	1	1	2	2	1	1	2
	DICVIV_00251	597831049| hypothetical protein Y032_0399g739 [Ancylostoma ceylanicum]	-	-	-	-	K08518: syntaxin-binding protein 5	-	-	-	-	-	-	-	-	-	-	-	-	-	-	-	-	-	-	-	-	-	-	-	-	-	-	161	162	486		-	0	0	0	0	0	0	1	0	0	0	0
	DICVIV_00252	597831043| hypothetical protein Y032_0399g738, partial [Ancylostoma ceylanicum]	IPR001388: Synaptobrevin; IPR013905: Lethal giant larvae (Lgl)-like, C-terminal	-	GO:0016192: vesicle-mediated transport	GO:0016021: integral to membrane	K08518: syntaxin-binding protein 5	-	-	-	-	-	-	-	-	-	-	-	-	-	-	-	-	-	-	-	M01A10.2c	-	-	-	-	-	-	278	279	837		10606	1	0	0	1	1	0	1	0	2	0	0
	DICVIV_00253	597831049| hypothetical protein Y032_0399g739 [Ancylostoma ceylanicum]	-	-	-	-	-	-	Y	-	-	-	-	-	-	-	-	-	-	-	-	-	-	F21F3.6	I	-	F21F3.6	-	-	-	-	-	-	218	219	657		9407	0	0	0	1	1	1	1	1	1	1	0
	DICVIV_00254	597847381| hypothetical protein Y032_0146g2559 [Ancylostoma ceylanicum]	-	-	-	-	-	-	-	Y	-	Y	-	-	-	-	-	-	-	-	-	-	-	B0207.2	I	-	B0207.2	-	-	-	-	-	-	164	165	495		9481	0	0	0	1	1	1	1	1	1	1	0
	DICVIV_00255	597872159| hypothetical protein Y032_0019g3882 [Ancylostoma ceylanicum]	-	-	-	-	-	-	Y	-	-	-	-	-	-	-	-	-	-	-	-	-	-	M04C7.4	I	-	M04C7.4	-	-	-	-	-	-	144	145	435		12740	0	0	0	1	0	0	1	1	1	1	0
	DICVIV_00256	597872151| hypothetical protein Y032_0019g3878 [Ancylostoma ceylanicum]	IPR005821: Ion transport	GO:0005216: ion channel activity	GO:0006811: ion transport; GO:0055085: transmembrane transport	GO:0016020: membrane	K05392: transient receptor potential cation channel subfamily M, invertebrate	-	Y	-	-	-	-	-	-	-	-	-	-	-	-	-	-	T01H8.5a	I	gon-2	T01H8.5a	-	-	Y	-	-	-	1852	1853	5559		1108	3	2	2	3	2	2	5	4	4	3	4
	DICVIV_00257	560126724| Hypothetical protein CBG12847, partial [Haemonchus contortus]	-	-	-	-	-	-	-	-	-	-	-	-	-	-	-	-	-	-	-	-	-	-	-	-	-	-	-	-	-	-	-	255	256	768		-	0	0	0	0	0	0	1	0	0	0	0
	DICVIV_00258	568298351| hypothetical protein NECAME_01625, partial [Necator americanus]	-	-	-	-	K02621: topoisomerase IV subunit A	-	-	-	-	-	-	-	-	-	-	-	-	-	-	-	-	C32E12.4	I	-	-	-	-	-	-	-	-	964	965	2895		6654	0	0	0	1	2	2	2	2	1	1	0
	DICVIV_00259	568298351| hypothetical protein NECAME_01625, partial [Necator americanus] gi	-	-	-	-	K10754: replication factor C subunit 1	ko03030 ko03420 ko03430	Y	-	-	-	-	-	-	-	-	-	-	-	-	-	-	-	-	-	C32E12.4	-	-	-	-	-	-	446	447	1341		6654	0	0	0	1	2	2	2	2	1	1	0
	DICVIV_00260	no hit	-	-	-	-	-	-	-	-	-	-	-	-	-	-	-	-	-	-	-	-	-	-	-	-	-	-	-	-	-	-	-	119	120	360		-	0	0	0	0	0	0	1	0	0	0	0
	DICVIV_00261	no hit	-	-	-	-	-	-	-	-	-	-	-	-	-	-	-	-	-	-	-	-	-	-	-	-	-	-	-	-	-	-	-	88	89	267		-	0	0	0	0	0	0	1	0	0	0	0
	DICVIV_00263	560141069| Zinc finger and Filamin ABP280 repeat and NHL repeat domain containing protein [Haemonchus contortus]	IPR000315: Zinc finger, B-box; IPR001258: NHL repeat; IPR001298: Filamin/ABP280 repeat; IPR011042: Six-bladed beta-propeller, TolB-like; IPR013017: NHL repeat, subgroup; IPR013783: Immunoglobulin-like fold; IPR014756: Immunoglobulin E-set; IPR017868: Filamin/ABP280 repeat-like	GO:0005515: protein binding; GO:0008270: zinc ion binding	-	GO:0005622: intracellular	K12035: tripartite motif-containing protein 71	ko05206	-	-	-	-	-	-	-	-	-	-	-	-	-	-	-	C12C8.3a	I	lin-41	C12C8.3a	-	-	-	-	-	-	954	955	2865		5034	1	1	1	2	1	1	1	1	1	1	1
	DICVIV_00264	568298345| pyroglutamyl-peptidase I [Necator americanus]	IPR000816: Peptidase C15, pyroglutamyl peptidase I; IPR016125: Peptidase C15, pyroglutamyl peptidase I-like	-	GO:0006508: proteolysis	-	K01304: pyroglutamyl-peptidase	-	-	-	-	-	-	-	-	-	-	-	-	-	-	C15	C	M04C9.3a	I	M04C9.3	M04C9.3a	-	-	-	-	-	-	200	201	603		2959	1	0	1	1	1	1	1	2	1	1	2
	DICVIV_00265	560141071| Serine threonine protein kinase-related domain containing protein [Haemonchus contortus]	IPR000719: Protein kinase, catalytic domain; IPR002290: Serine/threonine-protein kinase domain; IPR008271: Serine/threonine-protein kinase, active site; IPR011009: Protein kinase-like domain; IPR017441: Protein kinase, ATP binding site; IPR017442: Serine/threonine-protein kinase-like domain; IPR020635: Tyrosine-protein kinase, catalytic domain	GO:0004672: protein kinase activity; GO:0004674: protein serine/threonine kinase activity; GO:0005524: ATP binding; GO:0016772: transferase activity, transferring phosphorus-containing groups	GO:0006468: protein phosphorylation	-	K08829: male germ cell-associated kinase	-	-	-	-	-	CMGC	Y	Y	Y	-	-	-	-	-	-	-	M04C9.5b	I	dyf-5	M04C9.5b	-	-	Y	-	-	-	286	287	861		2096	1	1	2	1	1	1	1	1	1	1	2
	DICVIV_00266	597867563| hypothetical protein Y032_0032g2589 [Ancylostoma ceylanicum]	-	-	-	-	K08829: male germ cell-associated kinase	-	-	-	-	-	-	-	-	-	-	-	-	-	-	-	-	-	-	-	-	-	-	-	-	-	-	144	145	435		-	0	0	0	0	0	0	1	0	0	0	0
	DICVIV_00267	no hit	-	-	-	-	-	-	-	-	-	-	-	-	-	-	-	-	-	-	-	-	-	-	-	-	-	-	-	Y	-	-	-	81	82	246		-	0	0	0	0	0	0	1	0	0	0	0
	DICVIV_00269	560141072| HEAT domain containing protein [Haemonchus contortus]	IPR000357: HEAT; IPR011989: Armadillo-like helical; IPR016024: Armadillo-type fold; IPR021133: HEAT, type 2	GO:0005488: binding; GO:0005515: protein binding	-	-	K15424: serine/threonine-protein phosphatase 4 regulatory subunit 1	-	-	Y	-	Y	-	-	-	-	-	-	-	-	-	-	-	-	-	-	F16A11.3d	-	-	-	-	-	-	870	871	2613		3380	1	1	1	1	1	1	1	2	2	1	1
	DICVIV_00270	597867579| hypothetical protein Y032_0032g2595 [Ancylostoma ceylanicum]	IPR008253: Marvel; IPR021128: MARVEL-like domain	-	-	GO:0016020: membrane	K16531: BBS4; Bardet-Biedl syndrome 4 protein	-	Y	-	-	-	-	-	-	-	-	-	-	-	-	-	-	K04G2.9	I	-	K04G2.9	-	-	-	-	-	-	190	191	573		10777	0	0	0	1	0	1	1	1	1	1	0
	DICVIV_00271	560141157| Protein of unknown function DUF758 domain containing protein [Haemonchus contortus]	IPR008477: Protein of unknown function DUF758	-	-	-	-	-	-	-	-	-	-	-	-	-	-	-	-	-	-	-	-	-	-	-	-	-	-	-	-	-	-	273	274	822		7083	0	0	0	0	1	1	1	2	1	0	1
	DICVIV_00272	170579398| calcium and integrin binding family member 2 [Brugia malayi]	IPR011992: EF-hand-like domain; IPR018247: EF-Hand 1, calcium-binding site; IPR018249: EF-HAND 2	GO:0005509: calcium ion binding	-	-	K17259: CIB1; calcium and integrin-binding protein 1	-	-	-	-	-	-	-	-	-	-	-	-	-	-	-	-	F30A10.1	I	calm-1	F30A10.1	-	-	Y	-	-	-	169	170	510		2398	1	1	1	1	1	1	1	2	1	1	2
	DICVIV_00273	568298334| SPFH/Band 7/PHB domain protein [Necator americanus]	IPR001107: Band 7 protein; IPR001972: Stomatin	-	-	GO:0016020: membrane	K03364: cell division cycle 20-like protein 1, cofactor of APC complex	ko04110 ko04111 ko04120 ko04914	-	-	-	-	-	-	-	-	-	-	-	-	-	-	-	F30A10.5a	I	stl-1	F30A10.5a	-	-	-	-	-	-	301	302	906		4547	1	1	0	1	1	1	1	2	1	1	1
	DICVIV_00274	597867595| hypothetical protein Y032_0032g2603 [Ancylostoma ceylanicum]	IPR010625: CHCH	-	-	-	-	-	-	-	-	-	-	-	-	-	-	-	-	-	-	-	-	F11C1.1	X	-	F11C1.1	-	-	-	-	-	-	97	98	294		2053	1	1	1	2	2	1	1	3	1	2	1
	DICVIV_00275	597867596| hypothetical protein Y032_0032g2604 [Ancylostoma ceylanicum]	IPR006984: Protein of unknown function DUF652	-	-	-	K14566: U3 small nucleolar RNA-associated protein 24	ko03008	-	-	-	-	-	-	-	-	-	-	-	-	-	-	-	-	-	-	F30A10.9	-	Y	-	-	-	-	144	145	435		3378	1	1	1	1	1	1	1	2	1	1	1
	DICVIV_00276	597867598| hypothetical protein Y032_0032g2605 [Ancylostoma ceylanicum]	IPR001478: PDZ/DHR/GLGF; IPR001849: Pleckstrin homology domain; IPR011993: Pleckstrin homology-type; IPR015482: Syntrophin	GO:0005515: protein binding	-	-	K12196: vacuolar protein-sorting-associated protein 4	ko04144	-	-	-	-	-	-	-	-	-	-	-	-	-	S41A	S	F30A10.8a	I	stn-1	F30A10.8a	-	-	-	-	-	-	443	444	1332		1851	1	1	1	1	1	1	1	1	0	1	4
	DICVIV_00277	597867599| hypothetical protein Y032_0032g2606 [Ancylostoma ceylanicum]	IPR005522: Inositol polyphosphate kinase	GO:0008440: inositol trisphosphate 3-kinase activity	-	-	K07756: inositol-hexakisphosphate kinase	-	Y	-	-	-	-	-	-	-	-	-	-	-	-	-	-	F30A10.3	I	-	F30A10.3	-	Y	-	-	-	-	351	352	1056		2254	1	1	1	2	1	1	1	1	1	1	2
	DICVIV_00278	no hit	-	-	-	-	-	-	-	-	-	-	-	-	-	-	-	-	-	-	-	-	-	-	-	-	-	-	-	-	-	-	-	65	66	198		-	0	0	0	0	0	0	1	0	0	0	0
	DICVIV_00279	597867605| hypothetical protein Y032_0032g2608 [Ancylostoma ceylanicum]	IPR000910: High mobility group, HMG1/HMG2; IPR007087: Zinc finger, C2H2-type; IPR009071: High mobility group, superfamily; IPR015880: Zinc finger, C2H2-like	GO:0003677: DNA binding; GO:0005515: protein binding; GO:0008270: zinc ion binding	-	GO:0005622: intracellular	K11757: protein polybromo-1	-	-	-	-	-	-	-	-	-	-	-	-	-	-	-	-	-	-	-	C26C6.1a	-	-	-	-	-	-	528	529	1587		1510	2	2	2	1	3	1	2	2	3	1	1
	DICVIV_00280	568298327| BAH domain protein, partial [Necator americanus]	IPR001025: Bromo adjacent homology (BAH) domain	GO:0003677: DNA binding	-	-	K11757: protein polybromo-1	-	-	-	-	-	-	-	-	-	-	-	-	-	-	-	-	-	-	-	-	-	-	-	-	-	-	232	233	699		1510	2	2	2	1	3	1	2	2	3	1	1
	DICVIV_00281	560141146| Protein F54B8.4, isoform a, partial [Haemonchus contortus]	-	-	-	-	-	-	-	-	-	-	-	-	-	-	-	-	-	-	-	-	-	T28F4.5	I	-	T28F4.5	-	-	Y	-	-	-	93	94	282		6565	1	1	1	1	1	1	1	2	0	2	0
	DICVIV_00282	560132151| Hypothetical protein CBG11870 [Haemonchus contortus]	-	-	-	-	-	-	-	-	-	-	-	-	-	-	-	-	-	-	-	-	-	T28F4.4	I	-	T28F4.4	-	-	-	-	-	-	645	646	1938		8361	0	0	0	1	1	1	1	2	1	1	0
	DICVIV_00283	560132152| viral A-type inclusion protein [Haemonchus contortus]	-	-	-	-	K02331: DNA polymerase phi subunit	-	-	-	-	-	-	-	-	-	-	-	-	-	-	-	-	Y47G6A.17	I	-	Y47G6A.17	-	-	Y	-	-	-	1589	1590	4770		7113	0	0	0	1	1	1	1	3	2	1	0
	DICVIV_00284	597870300| hypothetical protein Y032_0023g663 [Ancylostoma ceylanicum]	-	-	-	-	K04799: flap endonuclease-1	ko03030 ko03410 ko03450	-	-	-	-	-	-	-	-	-	-	-	-	-	-	-	-	-	-	-	-	-	-	-	-	-	67	68	204		-	0	0	0	0	0	0	1	0	0	0	0
	DICVIV_00285	597870300| hypothetical protein Y032_0023g663 [Ancylostoma ceylanicum]	IPR006084: DNA repair protein (XPGC)/yeast Rad; IPR006085: XPG N-terminal; IPR006086: XPG/RAD2 endonuclease; IPR008918: Helix-hairpin-helix motif, class 2; IPR019974: XPG conserved site; IPR020045: 5'-3' exonuclease, C-terminal subdomain	GO:0003677: DNA binding; GO:0003824: catalytic activity; GO:0004518: nuclease activity; GO:0016788: hydrolase activity, acting on ester bonds	GO:0006281: DNA repair	-	K04799: flap endonuclease-1	ko03030 ko03410 ko03450	-	-	-	-	-	-	-	-	-	-	-	-	-	-	-	Y47G6A.8	I	crn-1	Y47G6A.8	-	-	Y	-	-	-	506	507	1521		3435	1	1	1	1	1	1	1	2	1	1	1
	DICVIV_00286	no hit	-	-	-	-	-	-	-	Y	Y	Y	-	-	-	-	-	-	-	-	-	-	-	-	-	-	-	-	-	-	-	-	-	180	181	543		-	0	0	0	0	0	0	1	0	0	0	0
	DICVIV_00287	560135182| Peptidase M41 and ATPase domain containing protein [Haemonchus contortus]	IPR000642: Peptidase M41; IPR003593: ATPase, AAA+ type, core; IPR003959: ATPase, AAA-type, core; IPR003960: ATPase, AAA-type, conserved site; IPR005936: Peptidase M41, FtsH; IPR011546: Peptidase M41, FtsH extracellular	GO:0000166: nucleotide binding; GO:0004222: metalloendopeptidase activity; GO:0005524: ATP binding; GO:0008270: zinc ion binding; GO:0017111: nucleoside-triphosphatase activity	GO:0006508: proteolysis; GO:0030163: protein catabolic process	GO:0016020: membrane; GO:0016021: integral to membrane	K08956: AFG3 family protein	-	Y	-	-	-	-	-	-	-	-	-	-	-	-	M41	M	Y47G6A.10	I	spg-7	Y47G6A.10	-	-	Y	-	-	-	714	715	2145		2584	1	1	1	1	1	1	1	1	1	1	1
	DICVIV_00288	560133938| Protein of unknown function DUF250 domain containing protein [Haemonchus contortus]	IPR004853: Domain of unknown function DUF250; IPR013657: UAA transporter	-	GO:0055085: transmembrane transport	-	K15280: solute carrier family 35, member C2	-	Y	-	-	-	-	-	-	-	-	-	-	-	-	-	-	Y47G6A.7a	I	Y47G6A.7	Y47G6A.7a	-	-	Y	-	-	-	287	288	864		3433	1	1	1	1	1	1	1	2	1	1	1
	DICVIV_00289	560135179| Zinc finger and Phosphatidylinositol-4-phosphate 5-kinase domain containing protein [Haemonchus contortus]	IPR000306: Zinc finger, FYVE-type; IPR002423: Chaperonin Cpn60/TCP-1; IPR002498: Phosphatidylinositol-4-phosphate 5-kinase, core; IPR011011: Zinc finger, FYVE/PHD-type; IPR013083: Zinc finger, RING/FYVE/PHD-type; IPR016034: Phosphatidylinositol-4-phosphate 5-kinase, core, subgroup; IPR017455: Zinc finger, FYVE-related	GO:0005524: ATP binding; GO:0016307: phosphatidylinositol phosphate kinase activity; GO:0046872: metal ion binding	GO:0044267: cellular protein metabolic process; GO:0046488: phosphatidylinositol metabolic process	-	K00889: 1-phosphatidylinositol-4-phosphate 5-kinase	ko00562 ko04070 ko04144 ko04666 ko04810	-	-	-	-	-	-	-	-	-	-	-	-	-	-	-	VF11C1L.1	X	ppk-3	VF11C1L.1	-	-	-	-	-	-	1502	1503	4509		2566	1	1	1	1	1	1	1	2	2	1	1
	DICVIV_00290	560135178| Zinc finger domain containing protein [Haemonchus contortus]	IPR001841: Zinc finger, RING-type; IPR013083: Zinc finger, RING/FYVE/PHD-type; IPR017907: Zinc finger, RING-type, conserved site; IPR018957: Zinc finger, C3HC4 RING-type	GO:0005515: protein binding; GO:0008270: zinc ion binding	-	-	K10695: E3 ubiquitin-protein ligase RNF1/2	-	-	-	-	-	-	-	-	-	-	-	-	-	-	-	-	-	-	-	-	-	-	-	-	-	-	553	554	1662		5195	1	1	0	1	1	1	1	2	1	1	1
	DICVIV_00291	560133935| Hypothetical protein CBG11872 [Haemonchus contortus]	-	-	-	-	-	-	-	-	-	-	-	-	-	-	-	-	-	-	-	-	-	T28F4.1	I	-	T28F4.1	-	-	-	-	-	-	294	295	885		20567	0	0	0	0	0	0	1	1	1	1	0
	DICVIV_00292	597890103| hypothetical protein Y032_0716g1784 [Ancylostoma ceylanicum]	IPR000719: Protein kinase, catalytic domain; IPR002290: Serine/threonine-protein kinase domain; IPR008271: Serine/threonine-protein kinase, active site; IPR011009: Protein kinase-like domain; IPR015940: Ubiquitin-associated/translation elongation factor EF1B, N-terminal, eukaryote; IPR017441: Protein kinase, ATP binding site; IPR017442: Serine/threonine-protein kinase-like domain; IPR020635: Tyro…	GO:0004672: protein kinase activity; GO:0004674: protein serine/threonine kinase activity; GO:0005524: ATP binding; GO:0016772: transferase activity, transferring phosphorus-containing groups	GO:0006468: protein phosphorylation	-	K08802: SNF related kinase	-	-	-	-	-	CAMK	Y	Y	Y	-	-	-	-	-	-	-	-	-	-	ZK524.4	-	Y	Y	-	-	-	369	370	1110		4033	1	0	1	1	1	1	1	3	1	1	1
	DICVIV_00293	597890104| hypothetical protein Y032_0716g1784 [Ancylostoma ceylanicum]	-	-	-	-	K08802: SNF related kinase	-	-	-	-	-	-	-	-	-	-	-	-	-	-	-	-	-	-	-	-	-	-	-	-	-	-	308	309	927		-	0	0	0	0	0	0	1	0	0	0	0
	DICVIV_00294	597890099| hypothetical protein Y032_0716g1783 [Ancylostoma ceylanicum]	IPR001412: Aminoacyl-tRNA synthetase, class I, conserved site; IPR002300: Aminoacyl-tRNA synthetase, class Ia; IPR002302: Leucyl-tRNA synthetase, class Ia, bacterial/mitochondrial; IPR009080: Aminoacyl-tRNA synthetase, class 1a, anticodon-binding; IPR014729: Rossmann-like alpha/beta/alpha sandwich fold; IPR015413: Aminoacyl-tRNA synthetase, class I (M)	GO:0000166: nucleotide binding; GO:0004812: aminoacyl-tRNA ligase activity; GO:0004823: leucine-tRNA ligase activity; GO:0005524: ATP binding	GO:0006412: translation; GO:0006418: tRNA aminoacylation for protein translation; GO:0006429: leucyl-tRNA aminoacylation	GO:0005737: cytoplasm	K01869: leucyl-tRNA synthetase	ko00970	Y	-	-	-	-	-	-	-	Y	6.1.1.4	Y	Y	Y	-	-	ZK524.3a	I	lars-2	ZK524.3a	-	Y	-	-	-	-	802	803	2409		2200	1	1	1	1	1	1	2	3	2	1	1
	DICVIV_00295	568289244| BTB/POZ domain protein [Necator americanus]	IPR000210: BTB/POZ-like; IPR011333: BTB/POZ fold; IPR013069: BTB/POZ	GO:0005515: protein binding	-	-	-	-	-	-	-	-	-	-	-	-	-	-	-	-	-	-	-	-	-	-	-	-	-	-	-	-	-	375	376	1128		2200	1	1	1	1	1	1	2	3	2	1	1
	DICVIV_00296	568287243| triacylglycerol lipase [Necator americanus] gi	IPR000719: Protein kinase, catalytic domain; IPR002290: Serine/threonine-protein kinase domain; IPR002921: Lipase, class 3; IPR008271: Serine/threonine-protein kinase, active site; IPR011009: Protein kinase-like domain; IPR017441: Protein kinase, ATP binding site; IPR017442: Serine/threonine-protein kinase-like domain; IPR020635: Tyrosine-protein kinase, catalytic domain	GO:0004672: protein kinase activity; GO:0004674: protein serine/threonine kinase activity; GO:0004806: triglyceride lipase activity; GO:0005524: ATP binding; GO:0016772: transferase activity, transferring phosphorus-containing groups	GO:0006468: protein phosphorylation; GO:0006629: lipid metabolic process	-	K08821: cyclin-dependent kinase 14	ko05202	Y	-	-	-	CMGC	Y	Y	Y	-	-	-	-	-	-	-	ZC123.4b	I	ZC123.4	ZC123.4b	-	-	Y	-	-	-	688	689	2067		6444	0	0	0	1	1	1	1	1	1	1	1
	DICVIV_00297	597871891| hypothetical protein Y032_0020g89 [Ancylostoma ceylanicum]	IPR007087: Zinc finger, C2H2-type; IPR013087: Zinc finger, C2H2-type/integrase, DNA-binding; IPR015880: Zinc finger, C2H2-like	GO:0003676: nucleic acid binding; GO:0008270: zinc ion binding	-	GO:0005622: intracellular	K09200: transcription factor Sp, invertebrate	-	-	-	-	-	-	-	-	-	-	-	-	-	-	-	-	T22C8.5	II	sptf-2	T22C8.5	-	-	Y	-	-	-	200	201	603		20577	0	0	0	0	0	0	1	1	1	1	0
	DICVIV_00298	568299982| hypothetical protein NECAME_06269 [Necator americanus]	-	-	-	-	-	-	-	-	-	-	-	-	-	-	-	-	-	-	-	-	-	-	-	-	-	-	-	Y	-	-	-	93	94	282		-	0	0	0	0	0	0	1	0	0	0	0
	DICVIV_00299	560134807| Phosphatidylinositol-4-phosphate 5-kinase domain containing protein [Haemonchus contortus]	IPR002498: Phosphatidylinositol-4-phosphate 5-kinase, core; IPR016034: Phosphatidylinositol-4-phosphate 5-kinase, core, subgroup; IPR023610: Phosphatidylinositol-4-phosphate 5-kinase	GO:0016307: phosphatidylinositol phosphate kinase activity	GO:0046488: phosphatidylinositol metabolic process	-	K00889: 1-phosphatidylinositol-4-phosphate 5-kinase	ko00562 ko04070 ko04144 ko04666 ko04810	-	-	-	-	-	-	-	-	-	-	-	-	-	-	-	F55A12.3	I	ppk-1	F55A12.3	-	-	Y	-	-	-	475	476	1428		1649	1	1	1	1	1	1	1	1	1	1	3
	DICVIV_00300	no hit	-	-	-	-	-	-	-	-	-	-	-	-	-	-	-	-	-	-	-	-	-	-	-	-	-	-	-	-	-	-	-	103	104	312		-	0	0	0	0	0	0	1	0	0	0	0
	DICVIV_00301	560134808| acidic leucine-rich nuclear phosphoprotein 32 [Haemonchus contortus]	IPR001611: Leucine-rich repeat	GO:0005515: protein binding	-	-	K11293: protein HIRA/HIR1	-	-	-	-	-	-	-	-	-	-	-	-	-	-	-	-	F33H2.3	I	-	F33H2.3	-	-	-	-	-	-	231	232	696		2145	1	1	1	1	1	1	1	1	1	2	2
	DICVIV_00302	597871887| hypothetical protein Y032_0020g87 [Ancylostoma ceylanicum]	-	-	-	-	K11590: methyl-CpG-binding domain protein 2	-	-	-	Y	Y	-	-	-	-	-	-	-	-	-	-	-	C27A12.10	I	mbd-2	C27A12.10	-	-	-	-	-	-	148	149	447		4824	1	1	2	1	1	1	1	1	1	1	1
	DICVIV_00303	560122828| RWD domain containing protein [Haemonchus contortus]	IPR006575: RWD domain; IPR016135: Ubiquitin-conjugating enzyme/RWD-like	GO:0005515: protein binding	-	-	-	-	-	-	-	-	-	-	-	-	-	-	-	-	-	-	-	T26E3.4	I	-	T26E3.4	-	-	Y	-	-	-	183	184	552		5453	0	0	0	1	1	1	1	1	1	1	1
	DICVIV_00304	no hit	-	-	-	-	-	-	-	-	-	-	-	-	-	-	-	-	-	-	-	-	-	-	-	-	-	-	-	Y	-	-	-	51	52	156		-	0	0	0	0	0	0	1	0	0	0	0
	DICVIV_00305	597882746| hypothetical protein Y032_0003g1402 [Ancylostoma ceylanicum]	-	-	-	-	-	-	Y	-	-	-	-	-	-	-	-	-	-	-	-	-	-	-	-	-	-	-	-	Y	-	-	-	105	106	318		9675	0	0	0	1	0	0	1	0	0	0	1
	DICVIV_00306	568268159| hypothetical protein NECAME_05142 [Necator americanus]	-	-	-	-	-	-	Y	-	-	-	-	-	-	-	-	-	-	-	-	-	-	-	-	-	-	-	-	Y	-	-	-	182	183	549		30975	0	0	0	0	0	0	1	0	1	0	0
	DICVIV_00307	568281551| hypothetical protein NECAME_04041 [Necator americanus]	IPR008832: Signal recognition particle, SRP9 subunit; IPR009018: Signal recognition particle, SRP9/SRP14 subunit	GO:0008312: 7S RNA binding	GO:0006614: SRP-dependent cotranslational protein targeting to membrane; GO:0045900: negative regulation of translational elongation	GO:0048500: signal recognition particle	K03109: signal recognition particle subunit SRP9	ko03060	-	-	-	-	-	-	-	-	-	-	-	-	-	-	-	ZK512.4	III	-	ZK512.4	-	-	Y	-	-	-	77	78	234		4114	1	1	2	1	1	1	1	1	1	1	1
	DICVIV_00308	560126178| unnamed protein product [Haemonchus contortus]	-	-	-	-	-	-	Y	-	-	-	-	-	-	-	-	-	-	-	-	-	-	-	-	-	-	-	-	-	-	-	-	90	91	273		30902	0	0	0	0	0	0	1	1	0	0	0
	DICVIV_00309	560126179| Zinc finger domain containing protein [Haemonchus contortus]	IPR001781: Zinc finger, LIM-type	GO:0008270: zinc ion binding	-	-	K16682: AJUBA, LIMD1, WTIP; LIM domain-containing protein	ko04390 ko04391	-	-	-	-	-	-	-	-	-	-	-	-	-	-	-	-	-	-	F42G4.3e	-	-	Y	-	-	-	544	545	1635		5958	1	1	1	1	1	1	1	1	1	0	1
	DICVIV_00310	597877243| hypothetical protein Y032_0010g865 [Ancylostoma ceylanicum]	IPR009496: Repulsive guidance molecule, C-terminal; IPR010536: Repulsive guidance molecule, N-terminal	-	-	-	K06847: RGM domain family	-	-	-	-	-	-	-	-	-	-	-	-	-	-	-	-	Y71G12B.16	I	drag-1	Y71G12B.16	-	-	-	-	-	-	282	283	849		4707	1	2	0	1	1	1	1	1	1	1	1
	DICVIV_00311	597835401| hypothetical protein Y032_0305g1953 [Ancylostoma ceylanicum]	IPR000033: LDLR class B repeat; IPR000742: Epidermal growth factor-like, type 3; IPR001881: EGF-like calcium-binding; IPR002172: Low-density lipoprotein (LDL) receptor class A repeat; IPR006210: Epidermal growth factor-like; IPR009030: Growth factor, receptor; IPR011042: Six-bladed beta-propeller, TolB-like; IPR013032: EGF-like region, conserved site; IPR018097: EGF-like calcium-binding, conserve…	GO:0005509: calcium ion binding; GO:0005515: protein binding	-	-	K06233: low density lipoprotein-related protein 2	ko04340 ko04918	Y	-	-	-	-	-	-	-	-	-	-	-	-	S01A	S	F29D11.1	I	lrp-1	F29D11.1	-	-	Y	-	-	-	4760	4761	14283		1074	3	3	3	4	2	3	1	2	1	2	6
	DICVIV_00312	597853121| hypothetical protein Y032_0099g3190 [Ancylostoma ceylanicum]	IPR001132: SMAD domain, Dwarfin-type; IPR003619: MAD homology 1, Dwarfin-type; IPR008984: SMAD/FHA domain; IPR013019: MAD homology, MH1; IPR013790: Dwarfin; IPR017855: SMAD domain-like	GO:0003700: sequence-specific DNA binding transcription factor activity; GO:0005515: protein binding	GO:0006355: regulation of transcription, DNA-dependent; GO:0007179: transforming growth factor beta receptor signaling pathway	GO:0005622: intracellular; GO:0005667: transcription factor complex	K04677: mothers against decapentaplegic homolog 6/7	ko04144 ko04350	-	-	-	-	-	-	-	-	-	-	-	-	-	-	-	F37D6.6	I	tag-68	F37D6.6	-	-	-	-	-	-	357	358	1074		9335	0	0	0	1	1	1	1	1	1	1	0
	DICVIV_00313	568300884| hypothetical protein NECAME_05920 [Necator americanus]	-	-	-	-	-	-	-	-	-	-	-	-	-	-	-	-	-	-	-	-	-	-	-	-	-	-	-	-	-	-	-	125	126	378		-	0	0	0	0	0	0	1	0	0	0	0
	DICVIV_00314	597870292| hypothetical protein Y032_0023g659 [Ancylostoma ceylanicum] gi	IPR000242: Protein-tyrosine phosphatase, receptor/non-receptor type; IPR000387: Protein-tyrosine/Dual-specificity phosphatase; IPR003595: Protein-tyrosine phosphatase, catalytic; IPR016130: Protein-tyrosine phosphatase, active site	GO:0004725: protein tyrosine phosphatase activity; GO:0016791: phosphatase activity	GO:0006470: protein dephosphorylation; GO:0016311: dephosphorylation	-	K01104: protein-tyrosine phosphatase	-	-	-	-	-	-	-	-	-	-	-	-	-	-	-	-	-	-	-	-	-	-	-	-	-	-	258	259	777		-	0	0	0	0	0	0	1	0	0	0	0
	DICVIV_00315	560126188| unnamed protein product [Haemonchus contortus]	-	-	-	-	-	-	-	-	-	-	-	-	-	-	-	-	-	-	-	-	-	-	-	-	-	-	-	-	-	-	-	248	249	747		-	0	0	0	0	0	0	1	0	0	0	0
	DICVIV_00316	560126189| Transcription factor AP-2 domain containing protein [Haemonchus contortus]	IPR004979: Transcription factor AP-2; IPR013854: Transcription factor AP-2, C-terminal	GO:0003700: sequence-specific DNA binding transcription factor activity	GO:0006355: regulation of transcription, DNA-dependent	GO:0005634: nucleus	K09178: transcription factor AP-2 delta	-	-	-	-	-	-	-	-	-	-	-	-	-	-	-	-	-	-	-	-	-	-	-	-	-	-	345	346	1038		24785	0	0	0	0	0	0	1	1	1	0	0
	DICVIV_00317	no hit	-	-	-	-	-	-	Y	-	-	-	-	-	-	-	-	-	-	-	-	-	-	-	-	-	-	-	-	-	-	-	-	94	95	285		-	0	0	0	0	0	0	1	0	0	0	0
	DICVIV_00318	568300878| hypothetical protein NECAME_05914 [Necator americanus]	IPR009836: Protein of unknown function DUF1399	-	-	-	-	-	-	-	-	-	-	-	-	-	-	-	-	-	-	-	-	-	-	-	-	-	-	-	-	-	-	85	86	258		-	0	0	0	0	0	0	1	0	0	0	0
	DICVIV_00319	560141207| Protein of unknown function DUF1399 domain containing protein [Haemonchus contortus]	IPR009836: Protein of unknown function DUF1399	-	-	-	-	-	Y	-	-	-	-	-	-	-	-	-	-	-	-	-	-	F32B5.7	I	-	F32B5.7	-	-	-	-	-	-	529	530	1590		8599	0	0	1	1	1	1	1	1	1	1	0
	DICVIV_00320	568295253| zinc finger, C3HC4 type [Necator americanus]	IPR011016: Zinc finger, RING-CH-type; IPR013083: Zinc finger, RING/FYVE/PHD-type; IPR018957: Zinc finger, C3HC4 RING-type	GO:0008270: zinc ion binding	-	-	K10656: E3 ubiquitin-protein ligase MARCH1/8	-	-	Y	-	Y	-	-	-	-	-	-	-	-	-	-	-	D2089.2	II	-	D2089.2	-	-	-	-	-	-	210	211	633		12579	0	0	0	1	0	0	1	0	1	1	0
	DICVIV_00321	597831594| hypothetical protein Y032_0386g433 [Ancylostoma ceylanicum]	IPR004274: NLI interacting factor; IPR023214: HAD-like domain	GO:0005515: protein binding	-	-	K15731: carboxy-terminal domain RNA polymerase II polypeptide A small phosphatase	-	Y	-	-	-	-	-	-	-	-	-	-	-	-	-	-	T21C9.12	V	scpl-4	T21C9.12	-	Y	Y	-	-	-	459	460	1380		2936	1	1	1	1	1	1	1	1	1	1	1
	DICVIV_00322	597831591| hypothetical protein Y032_0386g431 [Ancylostoma ceylanicum]	IPR007484: Peptidase M28	GO:0008233: peptidase activity	GO:0006508: proteolysis	-	K00683: glutaminyl-peptide cyclotransferase	-	-	Y	Y	Y	-	-	-	-	-	-	-	-	-	M28A	M	H27A22.1b	V	H27A22.1	H27A22.1b	-	Y	-	-	-	-	354	355	1065		1974	1	1	1	1	1	1	1	1	1	1	2
	DICVIV_00323	597895920| hypothetical protein Y032_0474g2119 [Ancylostoma ceylanicum]	IPR000276: GPCR, rhodopsin-like, 7TM; IPR017452: GPCR, rhodopsin-like superfamily; IPR019427: 7TM GPCR, serpentine receptor class w (Srw)	-	GO:0007186: G-protein coupled receptor protein signaling pathway	GO:0016021: integral to membrane	K05053: neuromedin U receptor 2	ko04080	Y	-	-	-	-	-	-	-	-	-	-	-	-	-	-	H09F14.1	V	H09F14.1	H09F14.1	-	-	-	Y	-	-	295	296	888		8767	1	1	0	1	0	1	1	0	1	1	0
	DICVIV_00324	597849332| hypothetical protein Y032_0128g1459 [Ancylostoma ceylanicum]	IPR001275: DM DNA-binding	GO:0003677: DNA binding; GO:0003700: sequence-specific DNA binding transcription factor activity	GO:0006355: regulation of transcription, DNA-dependent; GO:0007548: sex differentiation	GO:0005634: nucleus	-	-	-	-	-	-	-	-	-	-	-	-	-	-	-	-	-	-	-	-	C32C4.5a	-	-	-	-	-	-	537	538	1614		24496	0	0	0	0	0	0	1	0	1	1	0
	DICVIV_00325	597849338| hypothetical protein Y032_0128g1462 [Ancylostoma ceylanicum]	IPR000073: Alpha/beta hydrolase fold-1; IPR006693: AB-hydrolase-associated lipase region	-	GO:0006629: lipid metabolic process	-	K01052: lysosomal acid lipase/cholesteryl ester hydrolase	ko00100 ko04142	-	-	-	-	-	-	-	-	-	-	-	-	-	-	-	Y57E12B.3	V	lipl-6	Y57E12B.3	-	-	-	-	-	-	402	403	1209		1095	3	3	3	2	1	1	1	2	2	5	2
	DICVIV_00326	5823031| ryanodine receptor [Expression vector unc-68:GFP(1-8)]	IPR003608: MIR; IPR013333: Ryanodine receptor; IPR014821: Inositol 1,4,5-trisphosphate/ryanodine receptor; IPR015925: Ryanodine receptor-related	-	-	GO:0016020: membrane	K04962: ryanodine receptor 2	ko04020 ko04260 ko04713 ko04911 ko04972 ko05410 ko05412 ko05414	-	-	-	-	-	-	-	-	-	-	-	-	-	-	-	-	-	-	-	-	-	Y	-	-	-	232	233	699		-	0	0	0	0	0	0	1	0	0	0	0
	DICVIV_00327	560138027| Inositol 1 and MIR and Intracellular calcium-release channel and SPla RYanodine receptor SPRY and Ryanodine receptor Ryr domain containing protein [Haemonchus contortus]	IPR000699: Intracellular calcium-release channel; IPR001870: B302/SPRY domain; IPR003032: Ryanodine receptor Ryr; IPR003608: MIR; IPR003877: SPla/RYanodine receptor SPRY; IPR008985: Concanavalin A-like lectin/glucanase; IPR013333: Ryanodine receptor; IPR015925: Ryanodine receptor-related; IPR018355: SPla/RYanodine receptor subgroup	GO:0005262: calcium channel activity; GO:0005515: protein binding	GO:0070588: calcium ion transmembrane transport	GO:0016020: membrane	K04962: ryanodine receptor 2	ko04020 ko04260 ko04713 ko04911 ko04972 ko05410 ko05412 ko05414	-	-	-	-	-	-	-	-	-	-	-	-	-	-	-	-	-	-	-	-	-	Y	-	-	-	864	865	2595		1356	2	1	2	1	1	2	3	2	1	1	3
	DICVIV_00328	597859482| hypothetical protein Y032_0063g3426 [Ancylostoma ceylanicum]	IPR001870: B302/SPRY domain; IPR003877: SPla/RYanodine receptor SPRY; IPR015925: Ryanodine receptor-related; IPR018355: SPla/RYanodine receptor subgroup	GO:0005515: protein binding	-	-	K04962: ryanodine receptor 2	ko04020 ko04260 ko04713 ko04911 ko04972 ko05410 ko05412 ko05414	Y	-	-	-	-	-	-	-	-	-	-	-	-	-	-	-	-	-	-	-	-	Y	-	-	-	810	811	2433		1356	2	1	2	1	1	2	3	2	1	1	3
	DICVIV_00329	597859482| hypothetical protein Y032_0063g3426 [Ancylostoma ceylanicum]	IPR015925: Ryanodine receptor-related	-	-	-	K04962: ryanodine receptor 2	ko04020 ko04260 ko04713 ko04911 ko04972 ko05410 ko05412 ko05414	-	-	-	-	-	-	-	-	-	-	-	-	-	-	-	-	-	-	-	-	-	Y	-	-	-	342	343	1029		-	0	0	0	0	0	0	1	0	0	0	0
	DICVIV_00330	597859482| hypothetical protein Y032_0063g3426 [Ancylostoma ceylanicum]	IPR003032: Ryanodine receptor Ryr; IPR015925: Ryanodine receptor-related	-	-	-	K04962: ryanodine receptor 2	ko04020 ko04260 ko04713 ko04911 ko04972 ko05410 ko05412 ko05414	-	-	-	-	-	-	-	-	-	-	-	-	-	-	-	-	-	-	-	-	-	Y	-	-	-	177	178	534		-	0	0	0	0	0	0	1	0	0	0	0
	DICVIV_00331	568289977| hypothetical protein NECAME_10550 [Necator americanus]	IPR002048: Calcium-binding EF-hand; IPR005821: Ion transport; IPR009460: Ryanodine Receptor TM 4-6; IPR011992: EF-hand-like domain; IPR013662: RyR/IP3R Homology associated domain; IPR015925: Ryanodine receptor-related; IPR018247: EF-Hand 1, calcium-binding site; IPR018249: EF-HAND 2	GO:0005216: ion channel activity; GO:0005219: ryanodine-sensitive calcium-release channel activity; GO:0005509: calcium ion binding	GO:0006811: ion transport; GO:0006874: cellular calcium ion homeostasis; GO:0055085: transmembrane transport	GO:0016020: membrane; GO:0016021: integral to membrane	K04962: ryanodine receptor 2	ko04020 ko04260 ko04713 ko04911 ko04972 ko05410 ko05412 ko05414	Y	-	-	-	-	-	-	-	-	-	-	-	-	-	-	-	-	-	K11C4.5b	-	-	Y	-	-	-	1335	1336	4008		1356	2	1	2	1	1	2	3	2	1	1	3
	DICVIV_00332	597866387| hypothetical protein Y032_0036g3356 [Ancylostoma ceylanicum]	IPR000246: Peptidase T2, asparaginase 2	GO:0016787: hydrolase activity	-	-	K06677: condensin complex subunit 1	ko04111	-	-	-	-	-	-	-	-	-	-	-	-	-	T02	T	K01G5.9	III	-	K01G5.9	-	-	-	-	-	-	319	320	960		6382	1	1	0	1	0	0	1	1	1	1	1
	DICVIV_00333	568295771| hypothetical protein NECAME_08020 [Necator americanus]	IPR018108: Mitochondrial substrate/solute carrier; IPR023395: Mitochondrial carrier domain	-	-	-	K15112: solute carrier family 25 (mitochondrial uncoupling protein), member 27	-	Y	-	-	-	-	-	-	-	-	-	-	-	-	-	-	K07B1.3	V	ucp-4	K07B1.3	-	Y	Y	-	-	-	319	320	960		5544	1	2	1	0	1	1	1	0	1	1	1
	DICVIV_00334	597883647| hypothetical protein Y032_0002g552 [Ancylostoma ceylanicum]	IPR002938: Monooxygenase, FAD-binding; IPR003042: Aromatic-ring hydroxylase-like; IPR010971: Ubiquinone biosynthesis hydroxylase, UbiH/UbiF/VisC/COQ6; IPR018168: Ubiquinone biosynthesis hydroxylase, UbiH/UbiF/VisC/COQ6, conserved site	GO:0004497: monooxygenase activity; GO:0016491: oxidoreductase activity; GO:0016709: oxidoreductase activity, acting on paired donors, with incorporation or reduction of molecular oxygen, NADH or NADPH as one donor, and incorporation of one atom of oxygen; GO:0050660: flavin adenine dinucleotide binding	GO:0006744: ubiquinone biosynthetic process; GO:0008152: metabolic process; GO:0055114: oxidation-reduction process	-	K06126: ubiquinone biosynthesis monooxygenase Coq6	ko00130	Y	-	-	-	-	-	-	-	-	-	-	-	-	-	-	K07B1.2	V	coq-6	K07B1.2	-	Y	Y	-	-	-	496	497	1491		3683	1	1	1	1	1	2	1	1	1	1	1
	DICVIV_00335	560118443| Pyridoxal phosphate-dependent enzyme and Amino acid-binding ACT domain containing protein [Haemonchus contortus]	IPR001926: Pyridoxal phosphate-dependent enzyme, beta subunit	GO:0003824: catalytic activity; GO:0030170: pyridoxal phosphate binding	GO:0008152: metabolic process	-	K01754: threonine dehydratase	ko00260 ko00290 ko01200 ko01230	-	-	-	-	-	-	-	-	-	-	-	-	-	-	-	Y51H7C.9	II	-	Y51H7C.9	-	-	-	-	-	-	337	338	1014		6905	1	1	0	0	0	0	2	2	2	2	0
	DICVIV_00336	568288101| hypothetical protein NECAME_11651 [Necator americanus]	-	-	-	-	-	-	Y	-	-	-	-	-	-	-	-	-	-	-	-	-	-	-	-	-	-	-	-	-	-	-	-	125	126	378		30976	0	0	0	0	0	0	1	0	1	0	0
	DICVIV_00337	560119794| Dual specificity phosphatase and mRNA capping enzyme domain containing protein [Haemonchus contortus]	IPR000340: Dual specificity phosphatase, catalytic domain; IPR000387: Protein-tyrosine/Dual-specificity phosphatase; IPR001339: mRNA capping enzyme; IPR012340: Nucleic acid-binding, OB-fold; IPR013846: mRNA capping enzyme, C-terminal; IPR016027: Nucleic acid-binding, OB-fold-like; IPR016130: Protein-tyrosine phosphatase, active site	GO:0004484: mRNA guanylyltransferase activity; GO:0004725: protein tyrosine phosphatase activity; GO:0008138: protein tyrosine/serine/threonine phosphatase activity; GO:0016791: phosphatase activity	GO:0006370: mRNA capping; GO:0006397: mRNA processing; GO:0006470: protein dephosphorylation; GO:0016311: dephosphorylation	-	K13917: mRNA-capping enzyme	ko03015	Y	-	-	-	-	-	-	-	-	-	-	-	-	-	-	C03D6.3a	I	cel-1	C03D6.3a	-	-	-	-	-	-	649	650	1950		2721	2	2	1	1	1	1	1	2	1	1	1
	DICVIV_00338	597855592| hypothetical protein Y032_0084g1744 [Ancylostoma ceylanicum]	IPR001452: Src homology-3 domain; IPR001478: PDZ/DHR/GLGF; IPR004172: L27; IPR008144: Guanylate kinase; IPR008145: Guanylate kinase/L-type calcium channel; IPR015143: L27-1; IPR020590: Guanylate kinase, conserved site	GO:0005515: protein binding	-	-	K12076: disks large protein 1	ko04390 ko04391 ko04660 ko05166 ko05203	-	-	-	-	-	-	-	-	-	-	-	-	-	-	-	C25F6.2a	X	-	C25F6.2a	-	-	-	-	-	-	969	970	2910		1325	1	1	1	1	1	1	1	2	1	1	4
	DICVIV_00339	560118724| Sodium:neurotransmitter symporter domain containing protein [Haemonchus contortus]	IPR000175: Sodium:neurotransmitter symporter	GO:0005328: neurotransmitter:sodium symporter activity	GO:0006836: neurotransmitter transport	GO:0016021: integral to membrane	K05038: solute carrier family 6 (neurotransmitter transporter, amino acid) member 5/7/9/14	-	Y	-	-	-	-	-	-	-	-	-	-	-	-	-	-	Y46G5A.30	II	snf-5	Y46G5A.30	-	-	-	-	-	-	626	627	1881		8214	0	0	0	0	0	0	1	3	0	4	0
	DICVIV_00340	568294849| apoptosis inhibitory protein 5 [Necator americanus]	IPR008383: Apoptosis inhibitory 5; IPR011989: Armadillo-like helical; IPR016024: Armadillo-type fold	GO:0005488: binding	-	-	-	-	-	-	-	-	-	-	-	-	-	-	-	-	-	-	-	-	-	-	-	-	-	Y	-	-	-	471	472	1416		5728	1	0	0	1	1	1	1	2	1	0	1
	DICVIV_00341	560123333| Glutamate-cysteine ligase catalytic subunit domain containing protein [Haemonchus contortus]	IPR004308: Glutamate-cysteine ligase catalytic subunit	GO:0004357: glutamate-cysteine ligase activity	GO:0006750: glutathione biosynthetic process	-	K11204: glutamate--cysteine ligase catalytic subunit	ko00480	Y	-	-	-	-	-	-	-	-	-	-	-	-	-	-	F37B12.2	II	gcs-1	F37B12.2	-	-	Y	-	-	-	655	656	1968		4428	1	1	1	1	1	1	1	1	1	1	1
	DICVIV_00342	560123334| Biotin lipoyl attachment and E3 binding and 2-oxoacid dehydrogenase acyltransferase domain containing protein [Haemonchus contortus]	IPR000089: Biotin/lipoyl attachment; IPR001078: 2-oxoacid dehydrogenase acyltransferase, catalytic domain; IPR003016: 2-oxo acid dehydrogenase, lipoyl-binding site; IPR004167: E3 binding; IPR006257: Dihydrolipoamide acetyltransferase, long form; IPR011053: Single hybrid motif; IPR023213: Chloramphenicol acetyltransferase-like domain	GO:0004742: dihydrolipoyllysine-residue acetyltransferase activity; GO:0008415: acyltransferase activity	GO:0006090: pyruvate metabolic process; GO:0008152: metabolic process	GO:0045254: pyruvate dehydrogenase complex	K00627: pyruvate dehydrogenase E2 component (dihydrolipoamide acetyltransferase)	ko00010 ko00020 ko00620 ko01200	-	-	-	-	-	-	-	-	Y	2.3.1.12	Y	Y	Y	-	-	F23B12.5	V	dlat-1	F23B12.5	-	-	Y	-	-	-	504	505	1515		3005	1	1	1	1	1	1	1	2	1	1	2
	DICVIV_00343	597855606| hypothetical protein Y032_0084g1751 [Ancylostoma ceylanicum]	IPR002861: Reeler domain	-	-	-	-	-	-	Y	-	Y	-	-	-	-	-	-	-	-	-	-	-	F23B12.4a	V	F23B12.4	F23B12.4a	-	-	Y	-	-	-	218	219	657		9333	0	0	0	1	0	1	1	0	1	1	0
	DICVIV_00344	no hit	-	-	-	-	-	-	-	-	-	-	-	-	-	-	-	-	-	-	-	-	-	-	-	-	-	-	-	-	-	-	-	76	77	231		-	0	0	0	0	0	0	1	0	0	0	0
	DICVIV_00345	no hit	-	-	-	-	K11294: nucleolin	ko05130	-	-	-	-	-	-	-	-	-	-	-	-	-	-	-	-	-	-	-	-	-	-	-	-	-	296	297	891		-	0	0	0	0	0	0	1	0	0	0	0
	DICVIV_00346	597855627| hypothetical protein Y032_0084g1762 [Ancylostoma ceylanicum]	IPR003280: Potassium channel, two pore-domain; IPR013099: Ion transport 2	GO:0005267: potassium channel activity	GO:0071805: potassium ion transmembrane transport	GO:0016020: membrane	K05323: potassium channel subfamily K, invertebrate	-	Y	-	-	-	-	-	-	-	-	-	-	-	-	-	-	F31D4.7	V	twk-35	-	-	-	Y	-	-	Y	828	829	2487		5963	1	1	1	1	1	1	2	1	2	1	0
	DICVIV_00347	568281179| channel protein, MIP family, partial [Necator americanus]	IPR000425: Major intrinsic protein; IPR023271: Aquaporin-like	GO:0005215: transporter activity	GO:0006810: transport	GO:0016020: membrane	K09886: aquaglyceroporin related protein, invertebrate	-	Y	-	-	-	-	-	-	-	-	-	-	-	-	-	-	-	-	-	-	-	-	-	-	-	-	186	187	561		9581	0	0	0	1	1	1	1	1	1	1	0
	DICVIV_00348	no hit	-	-	-	-	-	-	Y	-	-	-	-	-	-	-	-	-	-	-	-	-	-	-	-	-	-	-	-	-	-	-	-	54	55	165		-	0	0	0	0	0	0	1	0	0	0	0
	DICVIV_00349	597855642| hypothetical protein Y032_0084g1769 [Ancylostoma ceylanicum]	IPR000436: Sushi/SCR/CCP; IPR008197: Whey acidic protein, 4-disulphide core; IPR016060: Complement control module	GO:0030414: peptidase inhibitor activity	-	GO:0005576: extracellular region	K17495: CSMD; CUB and sushi domain-containing protein	-	-	Y	-	Y	-	-	-	-	-	-	-	-	-	-	-	T07H6.4	X	-	T07H6.5	-	-	-	-	-	Y	1400	1401	4203		3464	2	1	1	2	1	1	1	3	2	2	0
	DICVIV_00350	597863892| hypothetical protein Y032_0044g1088 [Ancylostoma ceylanicum]	IPR017452: GPCR, rhodopsin-like superfamily	-	-	-	-	-	Y	-	-	-	-	-	-	-	-	-	-	-	-	-	-	C47E8.3	V	-	C47E8.3	-	-	-	Y	-	-	416	417	1251		12532	0	0	0	1	0	0	1	1	1	1	0
	DICVIV_00351	597863884| hypothetical protein Y032_0044g1083 [Ancylostoma ceylanicum]	IPR007005: XAP5 protein	-	-	GO:0005634: nucleus	K13119: protein FAM50	-	-	-	-	-	-	-	-	-	-	-	-	-	-	-	-	C47E8.4a	V	C47E8.4	C47E8.4a	-	-	Y	-	-	-	333	334	1002		5293	1	1	1	1	1	1	1	0	1	1	1
	DICVIV_00352	597863882| hypothetical protein Y032_0044g1081 [Ancylostoma ceylanicum]	IPR001404: Heat shock protein Hsp90; IPR003594: ATPase-like, ATP-binding domain; IPR019805: Heat shock protein Hsp90, conserved site; IPR020568: Ribosomal protein S5 domain 2-type fold; IPR020575: Heat shock protein Hsp90, N-terminal	GO:0005524: ATP binding; GO:0051082: unfolded protein binding	GO:0006457: protein folding; GO:0006950: response to stress	-	K04079: molecular chaperone HtpG	ko04141 ko04151 ko04612 ko04621 ko04626 ko04914 ko04915 ko05200 ko05215	-	-	-	-	-	-	-	-	-	-	-	-	-	-	-	C47E8.5	V	daf-21	C47E8.5	-	-	Y	-	-	-	648	649	1947		1191	1	2	2	2	2	2	2	3	2	2	3
	DICVIV_00353	597863879| hypothetical protein Y032_0044g1079 [Ancylostoma ceylanicum]	-	-	-	-	K08330: autophagy-related protein 11	ko04140	-	-	-	-	-	-	-	-	-	-	-	-	-	-	-	C47E8.6	V	-	-	-	-	-	-	-	-	342	343	1029		12971	0	0	0	1	0	0	1	1	1	1	0
	DICVIV_00354	568297244| hypothetical protein NECAME_07347 [Necator americanus]	-	-	-	-	-	-	-	-	-	-	-	-	-	-	-	-	-	-	-	-	-	-	-	-	-	-	-	Y	-	-	-	165	166	498		10618	0	0	0	1	1	1	1	1	1	0	0
	DICVIV_00355	597863873| hypothetical protein Y032_0044g1075 [Ancylostoma ceylanicum]	-	-	-	-	K03646: colicin import membrane protein	-	-	-	-	-	-	-	-	-	-	-	-	-	-	-	-	T13B5.8b	II	sut-1	T13B5.8b	-	-	-	-	-	-	278	279	837		10658	0	0	0	1	1	1	1	1	0	1	0
	DICVIV_00356	597863862| hypothetical protein Y032_0044g1071 [Ancylostoma ceylanicum]	-	-	-	-	-	-	-	Y	Y	Y	-	-	-	-	-	-	-	-	-	-	-	E03D2.1	V	nlp-13	E03D2.1	-	-	Y	-	-	-	128	129	387		9360	0	0	0	1	1	1	1	1	1	1	0
	DICVIV_00357	560138499| Protein NLP-9, isoform b [Haemonchus contortus]	-	-	-	-	-	-	-	Y	Y	Y	-	-	-	-	-	-	-	-	-	-	-	E03D2.2a	V	nlp-9	E03D2.2a	-	-	Y	-	-	-	109	110	330		13805	0	0	0	0	0	1	1	1	1	1	0
	DICVIV_00358	597868589| hypothetical protein Y032_0029g1985 [Ancylostoma ceylanicum]	IPR009025: DNA-directed RNA polymerase, RBP11-like; IPR010754: Optic atrophy 3-like; IPR011261: DNA-directed RNA polymerase, dimerisation; IPR011263: DNA-directed RNA polymerase, RpoA/D/Rpb3-type	GO:0003677: DNA binding; GO:0003899: DNA-directed RNA polymerase activity; GO:0046983: protein dimerization activity	GO:0006351: transcription, DNA-dependent	-	K03027: DNA-directed RNA polymerases I and III subunit RPAC1	ko00230 ko00240 ko03020 ko04623 ko05169	Y	-	-	-	-	-	-	-	-	-	-	-	-	-	-	-	-	-	H43I07.2	-	Y	-	-	-	-	462	463	1389		4386	1	1	1	1	1	1	1	1	1	1	1
	DICVIV_00359	597868590| hypothetical protein Y032_0029g1986 [Ancylostoma ceylanicum]	IPR001173: Glycosyl transferase, family 2	-	-	-	K00729: dolichyl-phosphate beta-glucosyltransferase	ko00510	Y	-	-	-	-	-	-	-	Y	2.4.1.117	N	N	-	-	-	H43I07.3	V	-	H43I07.3	-	Y	-	-	-	-	254	255	765		5492	1	1	1	1	1	0	1	1	0	1	1
	DICVIV_00360	597832562| hypothetical protein Y032_0363g3536 [Ancylostoma ceylanicum]	-	-	-	-	-	-	Y	-	-	-	-	-	-	-	-	-	-	-	-	-	-	-	-	-	-	-	-	-	-	-	-	146	147	441		5472	1	1	1	1	0	1	1	1	1	0	1
	DICVIV_00361	597832559| hypothetical protein Y032_0363g3535 [Ancylostoma ceylanicum]	IPR001736: Phospholipase D/Transphosphatidylase	GO:0003824: catalytic activity	GO:0008152: metabolic process	-	K00995: CDP-diacylglycerol--glycerol-3-phosphate 3-phosphatidyltransferase	ko00564	-	-	-	-	-	-	-	-	Y	2.7.8.5	N	N	-	-	-	Y48G1C.4	I	pgs-1	Y48G1C.4	-	-	-	-	-	-	446	447	1341		4112	1	1	2	1	1	1	1	0	1	1	1
	DICVIV_00362	568287595| hypothetical protein NECAME_11814 [Necator americanus]	-	-	-	-	-	-	-	-	-	-	-	-	-	-	-	-	-	-	-	-	-	-	-	-	-	-	-	Y	-	-	-	199	200	600		30979	0	0	0	0	0	0	1	0	1	0	0
	DICVIV_00363	560123939| NSF attachment protein domain containing protein [Haemonchus contortus]	IPR000744: NSF attachment protein; IPR007087: Zinc finger, C2H2-type; IPR011990: Tetratricopeptide-like helical	GO:0005488: binding; GO:0008270: zinc ion binding	GO:0006886: intracellular protein transport	GO:0005622: intracellular	K15296: alpha-soluble NSF attachment protein	ko04721	-	-	-	-	-	-	-	-	-	-	-	-	-	-	-	D1014.3	V	snap-1	D1014.3	-	-	-	-	-	-	344	345	1035		2113	1	1	1	1	1	1	1	1	1	1	2
	DICVIV_00364	597832549| hypothetical protein Y032_0363g3530 [Ancylostoma ceylanicum]	IPR004087: K Homology; IPR004088: K Homology, type 1; IPR018111: K Homology, type 1, subgroup	GO:0003723: RNA binding	-	-	K13095: splicing factor 1	-	-	-	-	-	-	-	-	-	-	-	-	-	-	-	-	T23G11.3	I	gld-1	T23G11.3	-	-	Y	-	-	-	319	320	960		8048	0	0	0	2	1	1	1	1	1	1	0
	DICVIV_00365	560123936| Maternal tudor protein domain containing protein [Haemonchus contortus]	IPR008191: Maternal tudor protein	-	-	-	-	-	-	-	-	-	-	-	-	-	-	-	-	-	-	-	-	EEED8.1	II	mel-47	-	-	-	-	-	-	-	281	282	846		15308	0	0	0	0	0	0	1	1	1	1	0
	DICVIV_00366	no hit	-	-	-	-	-	-	Y	-	Y	-	-	-	-	-	-	-	-	-	-	-	-	-	-	-	-	-	-	-	-	-	-	169	170	510		-	0	0	0	0	0	0	1	0	0	0	0
	DICVIV_00367	no hit	-	-	-	-	-	-	-	Y	Y	Y	-	-	-	-	-	-	-	-	-	-	-	-	-	-	-	-	-	-	-	-	-	210	211	633		-	0	0	0	0	0	0	1	0	0	0	0
	DICVIV_00368	597832534| hypothetical protein Y032_0363g3523 [Ancylostoma ceylanicum]	IPR011992: EF-hand-like domain; IPR018247: EF-Hand 1, calcium-binding site; IPR018249: EF-HAND 2; IPR019577: SPARC/Testican, calcium-binding domain	GO:0005509: calcium ion binding	GO:0007165: signal transduction	GO:0005578: proteinaceous extracellular matrix	-	-	-	-	-	-	-	-	-	-	-	-	-	-	-	-	-	-	-	-	T04F3.2	-	-	-	-	-	-	181	182	546		2513	1	1	1	2	2	2	1	1	1	1	1
	DICVIV_00369	560141350| Sulfatase domain containing protein [Haemonchus contortus]	IPR000917: Sulfatase; IPR017849: Alkaline phosphatase-like, alpha/beta/alpha; IPR017850: Alkaline-phosphatase-like, core domain	GO:0003824: catalytic activity; GO:0008484: sulfuric ester hydrolase activity	GO:0008152: metabolic process	-	K01132: N-acetylgalactosamine-6-sulfatase	ko00531 ko04142	-	Y	Y	Y	-	-	-	-	Y	3.1.6.4	Y	Y	Y	-	-	-	-	-	D1014.1	-	-	-	-	-	-	553	554	1662		2646	0	0	0	1	1	1	1	5	1	1	2
	DICVIV_00370	560122025| SH2 motif and Tyrosine protein kinase domain containing protein [Haemonchus contortus]	IPR000719: Protein kinase, catalytic domain; IPR000980: SH2 motif; IPR001245: Serine-threonine/tyrosine-protein kinase; IPR002290: Serine/threonine-protein kinase domain; IPR008266: Tyrosine-protein kinase, active site; IPR011009: Protein kinase-like domain; IPR017441: Protein kinase, ATP binding site; IPR020635: Tyrosine-protein kinase, catalytic domain	GO:0004672: protein kinase activity; GO:0004674: protein serine/threonine kinase activity; GO:0004713: protein tyrosine kinase activity; GO:0005515: protein binding; GO:0005524: ATP binding; GO:0016772: transferase activity, transferring phosphorus-containing groups	GO:0006468: protein phosphorylation	-	K08253: non-specific protein-tyrosine kinase	-	-	-	-	-	TK	Y	Y	Y	-	-	-	-	-	-	-	-	-	-	-	-	-	-	-	-	-	457	458	1374		11445	0	0	0	0	0	0	1	1	1	2	0
	DICVIV_00371	560122024| G-protein coupled receptor [Haemonchus contortus]	IPR017452: GPCR, rhodopsin-like superfamily	-	-	-	K08430: G protein-coupled receptor 142	-	Y	-	-	-	-	-	-	-	-	-	-	-	-	-	-	-	-	-	D1014.2	-	-	-	Y	-	-	219	220	660		12932	0	0	0	1	0	0	1	1	1	1	0
	DICVIV_00372	597850290| hypothetical protein Y032_0120g926 [Ancylostoma ceylanicum]	IPR017452: GPCR, rhodopsin-like superfamily	-	-	-	-	-	Y	-	-	-	-	-	-	-	-	-	-	-	-	-	-	-	-	-	-	-	-	-	Y	-	-	202	203	609		-	0	0	0	0	0	0	1	0	0	0	0
	DICVIV_00373	568299514| SH2 domain protein, partial [Necator americanus]	IPR000980: SH2 motif	GO:0005515: protein binding	-	-	-	-	-	-	-	-	-	-	-	-	-	-	-	-	-	-	-	-	-	-	-	-	-	-	-	-	-	186	187	561		30977	0	0	0	0	0	0	1	0	1	0	0
	DICVIV_00374	597874539| hypothetical protein Y032_0014g2210 [Ancylostoma ceylanicum]	IPR000719: Protein kinase, catalytic domain; IPR001245: Serine-threonine/tyrosine-protein kinase; IPR002290: Serine/threonine-protein kinase domain; IPR008266: Tyrosine-protein kinase, active site; IPR011009: Protein kinase-like domain; IPR020635: Tyrosine-protein kinase, catalytic domain	GO:0004672: protein kinase activity; GO:0004674: protein serine/threonine kinase activity; GO:0004713: protein tyrosine kinase activity; GO:0005524: ATP binding; GO:0016772: transferase activity, transferring phosphorus-containing groups	GO:0006468: protein phosphorylation	-	K05110: Eph receptor B1	ko04360	Y	-	-	-	TK	Y	Y	Y	-	-	-	-	-	-	-	-	-	-	-	-	-	-	-	-	-	383	384	1152		-	0	0	0	0	0	0	1	0	0	0	0
	DICVIV_00375	560125394| Metallophosphoesterase domain containing protein [Haemonchus contortus]	IPR004843: Metallo-dependent phosphatase; IPR006186: Serine/threonine-specific protein phosphatase/bis(5-nucleosyl)-tetraphosphatase	GO:0016787: hydrolase activity	-	-	K06269: protein phosphatase 1, catalytic subunit	ko03015 ko04113 ko04114 ko04270 ko04390 ko04510 ko04720 ko04728 ko04810 ko04910 ko05031 ko05034 ko05168 ko05205	-	-	-	-	-	-	-	-	-	-	-	-	-	-	-	-	-	-	-	-	-	Y	-	-	-	369	370	1110		30978	0	0	0	0	0	0	1	1	0	0	0
	DICVIV_00376	597891195| hypothetical protein Y032_0655g1200 [Ancylostoma ceylanicum]	-	-	-	-	-	-	Y	Y	-	-	-	-	-	-	-	-	-	-	-	-	-	-	-	-	-	-	-	-	-	-	-	167	168	504		-	0	0	0	0	0	0	1	0	0	0	0
	DICVIV_00377	560131529| unnamed protein product [Haemonchus contortus]	-	-	-	-	-	-	Y	-	-	-	-	-	-	-	-	-	-	-	-	-	-	-	-	-	-	-	-	-	-	-	-	134	135	405		14122	0	0	0	0	0	0	2	2	0	0	0
	DICVIV_00378	597894745| hypothetical protein Y032_0514g2776 [Ancylostoma ceylanicum]	IPR007074: LicD-like; IPR009644: Fukutin-related	-	-	-	-	-	-	-	-	-	-	-	-	-	-	-	-	-	-	-	-	T07D3.4	II	-	T07D3.4	-	-	-	-	-	-	251	252	756		1497	1	2	1	1	1	1	2	5	1	6	1
	DICVIV_00379	560119799| Protein W01D2.3 [Haemonchus contortus]	IPR004345: TB2/DP1/HVA22-related protein	-	-	-	K17279: REEP5_6; receptor expression-enhancing protein 5/6	-	Y	-	-	-	-	-	-	-	-	-	-	-	-	-	-	W01D2.3	II	-	-	-	-	-	-	-	-	215	216	648		20575	0	0	0	0	0	0	1	1	1	1	0
	DICVIV_00380	560120858| Oxoglutarate iron-dependent oxygenase domain containing protein [Haemonchus contortus]	IPR005123: Oxoglutarate/iron-dependent oxygenase; IPR006620: Prolyl 4-hydroxylase, alpha subunit	GO:0005506: iron ion binding; GO:0016491: oxidoreductase activity; GO:0016705: oxidoreductase activity, acting on paired donors, with incorporation or reduction of molecular oxygen; GO:0031418: L-ascorbic acid binding	GO:0055114: oxidation-reduction process	-	K09592: hypoxia-inducible factor prolyl hydroxylase	ko04066 ko05200 ko05211	-	-	-	-	-	-	-	-	-	-	-	-	-	-	-	F22E12.4a	V	egl-9	F22E12.4a	-	-	-	-	-	-	407	408	1224		5534	0	1	1	1	1	1	1	1	1	1	1
	DICVIV_00381	568291337| hypothetical protein NECAME_18167, partial [Necator americanus] gi	IPR003689: Zinc/iron permease	GO:0046873: metal ion transmembrane transporter activity	GO:0030001: metal ion transport; GO:0055085: transmembrane transport	GO:0016020: membrane	K14720: solute carrier family 39 (zinc transporter), member 14	-	Y	Y	-	-	-	-	-	-	-	-	-	-	-	-	-	T11F9.2b	V	21ur-15035	T11F9.2b	-	-	-	-	-	-	412	413	1239		7908	0	0	0	2	1	2	1	1	1	1	0
	DICVIV_00382	560137932| Histone H1 H5 domain containing protein [Haemonchus contortus] gi	IPR006624: Beta-propeller repeat TECPR	-	-	-	-	-	-	-	-	-	-	-	-	-	-	-	-	-	-	-	-	-	-	-	-	-	-	-	-	-	-	886	887	2661		10901	0	0	0	1	1	1	1	0	2	0	0
	DICVIV_00383	597868030| hypothetical protein Y032_0030g2035 [Ancylostoma ceylanicum]	IPR011046: WD40 repeat-like-containing domain; IPR015943: WD40/YVTN repeat-like-containing domain	GO:0005515: protein binding	-	-	-	-	Y	-	-	-	-	-	-	-	-	-	-	-	-	-	-	-	-	-	-	-	-	-	-	-	-	304	305	915		9793	0	0	0	0	0	0	1	1	1	0	1
	DICVIV_00384	568269156| 7 transmembrane receptor [Necator americanus]	IPR000276: GPCR, rhodopsin-like, 7TM; IPR017452: GPCR, rhodopsin-like superfamily	-	GO:0007186: G-protein coupled receptor protein signaling pathway	GO:0016021: integral to membrane	-	-	Y	-	-	-	-	-	-	-	-	-	-	-	-	-	-	T11F9.1	V	-	T11F9.1	-	-	-	Y	-	-	371	372	1116		3130	1	1	1	3	1	2	1	3	2	3	0
	DICVIV_00385	560137934| Peptidase M12B domain containing protein [Haemonchus contortus]	IPR001590: Peptidase M12B, ADAM/reprolysin; IPR010909: PLAC	GO:0004222: metalloendopeptidase activity; GO:0008233: peptidase activity	GO:0006508: proteolysis	-	K08630: a disintegrin and metalloproteinase with thrombospondin motifs 16	-	-	-	-	-	-	-	-	-	-	-	-	-	-	M12B	M	F57B7.4	V	mig-17	F57B7.4	-	-	-	-	-	-	454	455	1365		8699	0	0	0	1	1	1	1	1	1	1	0
	DICVIV_00386	568266618| SCP-like protein [Necator americanus]	IPR001283: Allergen V5/Tpx-1-related; IPR002413: Ves allergen; IPR014044: CAP domain	-	-	-	K13449: pathogenesis-related protein 1	ko04075 ko04626	-	-	-	-	-	-	-	-	-	-	-	-	-	-	-	F57B7.2b	V	F57B7.2	F57B7.2b	-	-	-	-	-	-	275	276	828		7335	1	1	1	1	1	1	1	1	1	1	0
	DICVIV_00387	597831946| hypothetical protein Y032_0376g249 [Ancylostoma ceylanicum]	IPR017452: GPCR, rhodopsin-like superfamily; IPR019427: 7TM GPCR, serpentine receptor class w (Srw)	-	-	-	-	-	Y	Y	-	-	-	-	-	-	-	-	-	-	-	-	-	F57B7.1a	V	-	F57B7.1a	-	-	-	Y	-	-	368	369	1107		7989	0	0	0	1	1	1	2	1	1	1	0
	DICVIV_00388	560120069| 7TM GPCR domain containing protein [Haemonchus contortus]	IPR019427: 7TM GPCR, serpentine receptor class w (Srw)	-	-	-	-	-	Y	-	-	-	-	-	-	-	-	-	-	-	-	-	-	-	-	-	-	-	-	-	-	-	-	181	182	546		7989	0	0	0	1	1	1	2	1	1	1	0
	DICVIV_00389	597836514| hypothetical protein Y032_0284g1335 [Ancylostoma ceylanicum]	IPR017452: GPCR, rhodopsin-like superfamily	-	-	-	-	-	Y	-	-	-	-	-	-	-	-	-	-	-	-	-	-	C06H5.7	V	dcar-1	C06H5.7	-	-	-	Y	-	-	277	278	834		9496	0	0	0	1	0	0	2	1	2	1	0
	DICVIV_00390	568298221| hypothetical protein NECAME_17174 [Necator americanus]	-	-	-	-	-	-	Y	-	Y	-	-	-	-	-	-	-	-	-	-	-	-	-	-	-	-	-	-	-	-	-	-	65	66	198		9496	0	0	0	1	0	0	2	1	2	1	0
	DICVIV_00391	597836516| hypothetical protein Y032_0284g1337 [Ancylostoma ceylanicum]	-	-	-	-	-	-	Y	-	-	-	-	-	-	-	-	-	-	-	-	-	-	T19C4.1	V	-	T19C4.1	-	-	-	-	-	-	398	399	1197		10865	0	0	0	1	1	1	1	1	0	1	0
	DICVIV_00392	560121083| Dbl homology (DH) domain containing protein [Haemonchus contortus]	IPR000219: Dbl homology (DH) domain; IPR001849: Pleckstrin homology domain; IPR011993: Pleckstrin homology-type	GO:0005089: Rho guanyl-nucleotide exchange factor activity; GO:0005515: protein binding	GO:0035023: regulation of Rho protein signal transduction	GO:0005622: intracellular	K05769: Rho guanine nucleotide exchange factor 4	ko04810	-	-	-	-	-	-	-	-	-	-	-	-	-	-	-	F32F2.1b	V	uig-1	F32F2.1b	-	-	Y	-	-	-	764	765	2295		6327	0	0	0	1	1	1	1	1	1	1	1
	DICVIV_00393	256251606| putative FOS (B-Zip transcription factor) homolog family member [Angiostrongylus cantonensis]	IPR000837: Fos transforming protein; IPR004827: Basic-leucine zipper (bZIP) transcription factor; IPR008917: Eukaryotic transcription factor, Skn-1-like, DNA-binding; IPR011616: bZIP transcription factor, bZIP-1	GO:0003677: DNA binding; GO:0003700: sequence-specific DNA binding transcription factor activity; GO:0043565: sequence-specific DNA binding; GO:0046983: protein dimerization activity	GO:0006355: regulation of transcription, DNA-dependent	GO:0005634: nucleus	K09031: fos-like antigen, invertebrate	-	-	-	-	-	-	-	-	-	-	-	-	-	-	-	-	F29G9.4b	V	fos-1	F29G9.4b	-	-	Y	-	-	-	258	259	777		9623	0	0	0	1	1	1	1	1	1	1	0
	DICVIV_00394	568289640| bZIP transcription factor, partial [Necator americanus]	-	-	-	-	-	-	-	-	-	-	-	-	-	-	-	-	-	-	-	-	-	-	-	-	-	-	-	Y	-	-	-	124	125	375		-	0	0	0	0	0	0	1	0	0	0	0
	DICVIV_00395	no hit	-	-	-	-	-	-	-	-	-	-	-	-	-	-	-	-	-	-	-	-	-	-	-	-	-	-	-	-	-	-	-	75	76	228		-	0	0	0	0	0	0	1	0	0	0	0
	DICVIV_00396	no hit	-	-	-	-	-	-	-	-	-	-	-	-	-	-	-	-	-	-	-	-	-	-	-	-	-	-	-	-	-	-	-	129	130	390		-	0	0	0	0	0	0	1	0	0	0	0
	DICVIV_00397	597893001| hypothetical protein Y032_0578g235 [Ancylostoma ceylanicum]	IPR000585: Hemopexin/matrixin	-	-	-	-	-	-	-	-	-	-	-	-	-	-	-	-	-	-	-	-	W01F3.2	V	-	W01F3.2	-	-	-	-	-	-	193	194	582		24508	0	0	0	0	0	0	1	0	1	1	0
	DICVIV_00398	no hit	-	-	-	-	-	-	-	-	-	-	-	-	-	-	-	-	-	-	-	-	-	-	-	-	-	-	-	Y	-	-	-	125	126	378		-	0	0	0	0	0	0	1	0	0	0	0
	DICVIV_00399	597892994| hypothetical protein Y032_0578g232 [Ancylostoma ceylanicum]	IPR001810: F-box domain, cyclin-like; IPR022364: F-box domain, Skp2-like	GO:0005515: protein binding	-	-	K10268: F-box and leucine-rich repeat protein 2/20	-	-	-	-	-	-	-	-	-	-	-	-	-	-	-	-	T28B4.1c	X	-	T28B4.1c	-	-	Y	-	-	-	531	532	1596		6877	1	1	1	1	1	1	1	1	1	1	0
	DICVIV_00400	560141372| Serine threonine protein kinase-related domain containing protein [Haemonchus contortus]	IPR000719: Protein kinase, catalytic domain; IPR002290: Serine/threonine-protein kinase domain; IPR008271: Serine/threonine-protein kinase, active site; IPR011009: Protein kinase-like domain; IPR017442: Serine/threonine-protein kinase-like domain	GO:0004672: protein kinase activity; GO:0004674: protein serine/threonine kinase activity; GO:0005524: ATP binding; GO:0016772: transferase activity, transferring phosphorus-containing groups	GO:0006468: protein phosphorylation	-	K08815: tau tubulin kinase	-	Y	-	-	-	CK1	Y	N	-	-	-	-	-	-	-	-	C38C3.4b	V	C38C3.4	C38C3.4b	-	-	-	-	-	-	300	301	903		9690	0	0	0	1	1	1	1	1	1	1	0
	DICVIV_00401	560141373| ATPase and DNA replication factor RFC1 domain containing protein [Haemonchus contortus]	IPR003959: ATPase, AAA-type, core; IPR008921: DNA polymerase III, clamp loader complex, gamma/delta/delta subunit, C-terminal; IPR013725: DNA replication factor RFC1, C-terminal	GO:0003677: DNA binding; GO:0003689: DNA clamp loader activity; GO:0005524: ATP binding	GO:0006260: DNA replication	GO:0005663: DNA replication factor C complex	K10754: replication factor C subunit 1	ko03030 ko03420 ko03430	-	-	-	-	-	-	-	-	-	-	-	-	-	-	-	C54G10.2a	V	rfc-1	C54G10.2a	-	-	-	-	-	-	474	475	1425		4142	1	1	1	1	1	1	1	1	1	1	1
	DICVIV_00402	597845601| hypothetical protein Y032_0163g3465 [Ancylostoma ceylanicum]	IPR002078: RNA polymerase sigma factor 54, interaction; IPR003439: ABC transporter-like; IPR003593: ATPase, AAA+ type, core; IPR010509: ABC transporter, N-terminal; IPR017871: ABC transporter, conserved site	GO:0000166: nucleotide binding; GO:0005524: ATP binding; GO:0008134: transcription factor binding; GO:0016887: ATPase activity; GO:0017111: nucleoside-triphosphatase activity	GO:0006355: regulation of transcription, DNA-dependent; GO:0006810: transport	GO:0005622: intracellular; GO:0016020: membrane	K05678: ATP-binding cassette, subfamily D (ALD), member 4	ko02010 ko04146	Y	-	Y	-	-	-	-	-	-	-	-	-	-	-	-	C54G10.3b	V	pmp-3	C54G10.3b	-	-	-	-	-	-	606	607	1821		1635	2	1	1	3	2	1	2	4	2	2	1
	DICVIV_00403	568299495| C6 domain protein [Necator americanus]	-	-	-	-	K01183: chitinase	ko00520	-	Y	Y	Y	-	-	-	-	Y	3.2.1.14	N	N	-	-	-	-	-	-	-	-	-	-	-	-	-	523	524	1572		7975	0	0	0	2	1	0	2	1	2	1	0
	DICVIV_00404	597858422| hypothetical protein Y032_0068g167 [Ancylostoma ceylanicum]	IPR000884: Thrombospondin, type 1 repeat; IPR002601: C6 domain	-	-	-	-	-	-	-	-	-	-	-	-	-	-	-	-	-	-	-	-	-	-	-	-	-	-	-	-	-	-	601	602	1806		7975	0	0	0	2	1	0	2	1	2	1	0
	DICVIV_00405	597858432| hypothetical protein Y032_0068g174 [Ancylostoma ceylanicum]	-	-	-	-	-	-	Y	-	-	-	-	-	-	-	-	-	-	-	-	-	-	-	-	-	-	-	-	-	-	-	-	213	214	642		26060	0	0	0	0	0	0	2	0	0	0	0
	DICVIV_00406	560121991| Protein C07B5.3 [Haemonchus contortus]	-	-	-	-	-	-	-	Y	Y	Y	-	-	-	-	-	-	-	-	-	-	-	F17C11.2	V	-	F17C11.2	-	-	Y	-	-	-	97	98	294		10773	0	0	0	1	0	1	1	1	1	1	0
	DICVIV_00407	597844968| hypothetical protein Y032_0171g335 [Ancylostoma ceylanicum]	IPR004827: Basic-leucine zipper (bZIP) transcription factor	GO:0003700: sequence-specific DNA binding transcription factor activity; GO:0043565: sequence-specific DNA binding	GO:0006355: regulation of transcription, DNA-dependent	-	-	-	-	-	-	-	-	-	-	-	-	-	-	-	-	-	-	-	-	-	F17C11.17	-	-	Y	-	-	-	395	396	1188		12736	0	0	0	1	0	0	1	1	1	1	0
	DICVIV_00408	568299512| hypothetical protein NECAME_06446 [Necator americanus]	-	-	-	-	-	-	-	-	-	-	-	-	-	-	-	-	-	-	-	-	-	-	-	-	Y54G2A.3a	-	-	-	-	-	-	134	135	405		-	0	0	0	0	0	0	1	0	0	0	0
	DICVIV_00409	no hit	-	-	-	-	-	-	-	-	-	-	-	-	-	-	-	-	-	-	-	-	-	-	-	-	-	-	-	-	-	-	-	144	145	435		-	0	0	0	0	0	0	1	0	0	0	0
	DICVIV_00410	560124397| Zinc finger domain containing protein [Haemonchus contortus]	-	-	-	-	-	-	-	-	-	-	-	-	-	-	-	-	-	-	-	-	-	-	-	-	-	-	-	-	-	-	-	258	259	777		-	0	0	0	0	0	0	1	0	0	0	0
	DICVIV_00411	597839519| hypothetical protein Y032_0236g3234 [Ancylostoma ceylanicum]	-	-	-	-	-	-	-	-	-	-	-	-	-	-	-	-	-	-	-	-	-	-	-	-	-	-	-	-	-	-	-	412	413	1239		23292	0	0	0	0	0	0	1	1	1	0	0
	DICVIV_00412	560140769| Dopey domain containing protein [Haemonchus contortus]	IPR007249: Dopey, N-terminal	-	-	-	-	-	-	-	-	-	-	-	-	-	-	-	-	-	-	-	-	Y18D10A.13	I	pad-1	Y18D10A.13	-	-	-	-	-	-	2345	2346	7038		1574	1	0	1	1	3	2	1	1	3	1	2
	DICVIV_00413	560140768| FFD TFG box motifs domain containing protein [Haemonchus contortus]	IPR010920: Like-Sm ribonucleoprotein (LSM)-related domain; IPR019053: FFD/TFG box motif	-	-	-	K13098: RNA-binding protein FUS	ko05202	-	-	-	-	-	-	-	-	-	-	-	-	-	-	-	Y18D10A.17	I	car-1	Y18D10A.17	-	-	Y	-	-	-	353	354	1062		2019	1	1	1	1	1	1	1	2	1	1	3
	DICVIV_00414	597897242| hypothetical protein Y032_0432g1344 [Ancylostoma ceylanicum]	-	-	-	-	-	-	Y	-	-	-	-	-	-	-	-	-	-	-	-	-	-	F36F2.7	I	-	-	-	-	-	-	-	-	151	152	456		14166	0	0	0	0	0	0	1	2	0	1	0
	DICVIV_00415	597861624| hypothetical protein Y032_0052g2176 [Ancylostoma ceylanicum]	IPR000910: High mobility group, HMG1/HMG2; IPR009071: High mobility group, superfamily	GO:0003677: DNA binding; GO:0005515: protein binding	-	-	K09268: transcription factor SOX4/11/12 (SOX group C)	-	-	-	-	-	-	-	-	-	-	-	-	-	-	-	-	C32E12.5	I	sem-2	C32E12.5	-	-	Y	-	-	-	459	460	1380		9574	0	0	0	1	1	1	1	1	1	1	0
	DICVIV_00416	597871222| hypothetical protein Y032_0021g305 [Ancylostoma ceylanicum] gi	IPR002293: Amino acid/polyamine transporter I; IPR004841: Amino acid permease domain	GO:0015171: amino acid transmembrane transporter activity	GO:0003333: amino acid transmembrane transport; GO:0006810: transport; GO:0055085: transmembrane transport	GO:0016020: membrane	K13868: solute carrier family 7 (L-type amino acid transporter), member 9	ko04974	Y	-	-	-	-	-	-	-	-	-	-	-	-	-	-	C55C2.5a	I	aat-5	C55C2.5a	-	-	-	-	-	-	765	766	2298		8041	0	0	0	2	1	0	1	1	1	2	0
	DICVIV_00417	597871228| hypothetical protein Y032_0021g307 [Ancylostoma ceylanicum]	IPR007087: Zinc finger, C2H2-type; IPR013087: Zinc finger, C2H2-type/integrase, DNA-binding; IPR015880: Zinc finger, C2H2-like	GO:0003676: nucleic acid binding; GO:0008270: zinc ion binding	-	GO:0005622: intracellular	K09219: scratch	-	-	-	Y	Y	-	-	-	-	-	-	-	-	-	-	-	C55C2.1	I	scrt-1	C55C2.1	-	-	-	-	-	-	203	204	612		15299	0	0	0	0	0	1	1	0	1	1	0
	DICVIV_00418	560135664| SEA domain containing protein [Haemonchus contortus] gi	-	-	-	-	K01178: glucoamylase	ko00500	Y	-	-	-	-	-	-	-	Y	3.2.1.3	N	N	-	-	-	-	-	-	Y48G1BM.9	-	-	Y	-	-	-	662	663	1989		9583	0	0	0	1	1	2	1	1	1	0	0
	DICVIV_00419	568299740| hypothetical protein NECAME_01441 [Necator americanus]	IPR009652: Protein of unknown function DUF1241	-	-	-	-	-	-	-	-	-	-	-	-	-	-	-	-	-	-	-	-	C14A4.11	II	-	C14A4.11	-	-	-	-	-	-	316	317	951		3992	1	1	1	1	1	1	1	2	1	1	1
	DICVIV_00420	597838194| hypothetical protein Y032_0257g415 [Ancylostoma ceylanicum]	-	-	-	-	K15289: solute carrier family 35, member F5	-	Y	-	-	-	-	-	-	-	-	-	-	-	-	-	-	B0041.5	I	-	B0041.5	-	-	-	-	-	-	286	287	861		3567	1	1	1	1	0	0	2	1	2	1	1
	DICVIV_00421	560134897| Protein B0041.5 [Haemonchus contortus]	IPR000620: Drug/metabolite transporter	-	-	GO:0016020: membrane	K15289: solute carrier family 35, member F5	-	Y	Y	-	-	-	-	-	-	-	-	-	-	-	-	-	-	-	-	-	-	-	-	-	-	-	135	136	408		3567	1	1	1	1	0	0	2	1	2	1	1
	DICVIV_00422	597838190| hypothetical protein Y032_0257g412 [Ancylostoma ceylanicum]	IPR001628: Zinc finger, nuclear hormone receptor-type; IPR001723: Steroid hormone receptor; IPR008946: Nuclear hormone receptor, ligand-binding; IPR013088: Zinc finger, NHR/GATA-type	GO:0003677: DNA binding; GO:0003700: sequence-specific DNA binding transcription factor activity; GO:0003707: steroid hormone receptor activity; GO:0004879: ligand-dependent nuclear receptor activity; GO:0008270: zinc ion binding; GO:0043565: sequence-specific DNA binding	GO:0006355: regulation of transcription, DNA-dependent; GO:0043401: steroid hormone mediated signaling pathway	GO:0005634: nucleus	K08701: nuclear receptor subfamily 1 group D member 3	-	Y	-	-	-	-	-	-	-	-	-	-	-	-	-	-	W05B5.3a	I	nhr-85	W05B5.3a	-	-	-	-	-	-	561	562	1686		8579	1	0	0	0	1	1	1	1	1	1	0
	DICVIV_00423	560134893| 7TM GPCR domain containing protein [Haemonchus contortus]	IPR000276: GPCR, rhodopsin-like, 7TM; IPR017452: GPCR, rhodopsin-like superfamily	-	GO:0007186: G-protein coupled receptor protein signaling pathway	GO:0016021: integral to membrane	K04239: hypocretin (orexin) receptor 2	ko04080	Y	-	-	-	-	-	-	-	-	-	-	-	-	-	-	-	-	-	W05B5.2	-	-	-	Y	-	-	113	114	342		12586	0	0	0	1	0	0	1	1	1	1	0
	DICVIV_00424	560134893| 7TM GPCR domain containing protein [Haemonchus contortus]	IPR000276: GPCR, rhodopsin-like, 7TM; IPR017452: GPCR, rhodopsin-like superfamily	-	GO:0007186: G-protein coupled receptor protein signaling pathway	GO:0016021: integral to membrane	K04239: hypocretin (orexin) receptor 2	ko04080	Y	-	-	-	-	-	-	-	-	-	-	-	-	-	-	-	-	-	-	-	-	-	Y	-	-	126	127	381		-	0	0	0	0	0	0	1	0	0	0	0
	DICVIV_00425	568298553| hypothetical protein NECAME_06805 [Necator americanus]	-	-	-	-	-	-	Y	-	-	-	-	-	-	-	-	-	-	-	-	-	-	-	-	-	-	-	-	-	-	-	-	140	141	423		22358	0	0	0	1	0	0	1	0	1	0	0
	DICVIV_00426	no hit	-	-	-	-	K04574: neurofilament heavy polypeptide	ko05014	-	-	-	-	-	-	-	-	-	-	-	-	-	-	-	-	-	-	-	-	-	-	-	-	-	553	554	1662		-	0	0	0	0	0	0	1	0	0	0	0
	DICVIV_00427	597855011| hypothetical protein Y032_0087g2018 [Ancylostoma ceylanicum]	IPR011993: Pleckstrin homology-type	GO:0005515: protein binding	-	-	-	-	Y	-	-	-	-	-	-	-	-	-	-	-	-	-	-	-	-	-	-	-	-	-	-	-	-	240	241	723		-	0	0	0	0	0	0	1	0	0	0	0
	DICVIV_00428	597855011| hypothetical protein Y032_0087g2018 [Ancylostoma ceylanicum]	IPR000198: Rho GTPase-activating protein domain; IPR008936: Rho GTPase activation protein	-	GO:0007165: signal transduction	GO:0005622: intracellular	K10360: myosin IX	-	-	-	-	-	-	-	-	-	-	-	-	-	-	-	-	Y53C10A.4	I	rga-2	Y53C10A.4	-	-	-	-	-	-	822	823	2469		7337	1	1	0	1	1	1	1	1	2	1	0
	DICVIV_00429	no hit	-	-	-	-	-	-	Y	-	-	-	-	-	-	-	-	-	-	-	-	-	-	-	-	-	-	-	-	-	-	-	-	184	185	555		30980	0	0	0	0	0	0	1	0	1	0	0
	DICVIV_00430	597897022| hypothetical protein Y032_0439g1490 [Ancylostoma ceylanicum]	IPR019547: Kua-ubiquitin conjugating enzyme hybrid, localisation	-	-	-	K10704: ubiquitin-conjugating enzyme E2 variant	-	Y	-	-	-	-	-	-	-	-	-	-	-	-	-	-	Y53C10A.5	I	-	Y53C10A.5	-	-	Y	-	-	-	278	279	837		5744	0	0	0	1	1	1	1	1	1	1	2
	DICVIV_00431	597876334| hypothetical protein Y032_0011g1343 [Ancylostoma ceylanicum]	IPR002198: Short-chain dehydrogenase/reductase SDR; IPR002347: Glucose/ribitol dehydrogenase; IPR016040: NAD(P)-binding domain; IPR020904: Short-chain dehydrogenase/reductase, conserved site	GO:0005488: binding; GO:0016491: oxidoreductase activity	GO:0008152: metabolic process; GO:0055114: oxidation-reduction process	-	K11154: retinol dehydrogenase 16	ko00830	-	-	-	-	-	-	-	-	-	-	-	-	-	-	-	-	-	-	-	-	-	Y	-	-	-	233	234	702		10849	0	0	0	1	1	0	1	1	1	1	0
	DICVIV_00432	568280711| hypothetical protein NECAME_04267 [Necator americanus]	IPR012937: Domain of unknown function DUF1693	-	-	-	-	-	-	-	-	-	-	-	-	-	-	-	-	-	-	-	-	-	-	-	-	-	-	-	-	-	-	113	114	342		30985	0	0	0	0	0	0	1	0	1	0	0
	DICVIV_00433	597876316| hypothetical protein Y032_0011g1333 [Ancylostoma ceylanicum]	IPR012937: Domain of unknown function DUF1693	-	-	-	-	-	-	-	-	-	-	-	-	-	-	-	-	-	-	-	-	-	-	-	F55A12.9a	-	-	-	-	-	-	211	212	636		5420	1	1	1	1	1	1	1	0	1	1	1
	DICVIV_00434	no hit	-	-	-	-	-	-	-	-	-	-	-	-	-	-	-	-	-	-	-	-	-	-	-	-	-	-	-	-	-	-	-	53	54	162		-	0	0	0	0	0	0	1	0	0	0	0
	DICVIV_00435	568280717| 4F5 family protein [Necator americanus]	IPR007513: Uncharacterised protein family SERF	-	-	-	-	-	-	-	-	-	-	-	-	-	-	-	-	-	-	-	-	Y37E3.4	I	moag-4	Y37E3.4	-	Y	Y	-	-	-	82	83	249		5260	0	0	1	1	1	1	1	1	1	1	0
	DICVIV_00436	560121191| RNA polymerases domain containing protein [Haemonchus contortus]	IPR000268: RNA polymerase, subunit N/RPB10; IPR012287: Homeodomain-related; IPR020789: RNA polymerases, subunit N, zinc binding site; IPR023580: RNA polymerase subunit RPB10	GO:0003677: DNA binding; GO:0003899: DNA-directed RNA polymerase activity; GO:0008270: zinc ion binding	GO:0006351: transcription, DNA-dependent; GO:0006355: regulation of transcription, DNA-dependent	-	K03007: DNA-directed RNA polymerases I, II, and III subunit RPABC5	ko00230 ko00240 ko03020 ko04623 ko05016 ko05169	-	-	-	-	-	-	-	-	-	-	-	-	-	-	-	Y37E3.3	I	rpb-10	Y37E3.3	-	Y	-	-	-	-	67	68	204		5441	0	1	1	1	1	1	1	1	1	1	1
	DICVIV_00437	560121190| Excinuclease ABC domain containing protein [Haemonchus contortus]	IPR001965: Zinc finger, PHD-type	GO:0005515: protein binding; GO:0008270: zinc ion binding	-	-	K15078: structure-specific endonuclease subunit SLX1	ko03460	-	-	-	-	-	-	-	-	-	-	-	-	-	-	-	-	-	-	F56A3.2	-	Y	-	-	-	-	204	205	615		3533	1	1	1	1	1	1	1	1	1	1	2
	DICVIV_00438	597876357| hypothetical protein Y032_0011g1356 [Ancylostoma ceylanicum]	-	-	-	-	K14303: nuclear pore complex protein Nup160	ko03013	-	-	-	-	-	-	-	-	-	-	-	-	-	-	-	-	-	-	F56A3.3a	-	Y	-	-	-	-	520	521	1563		6885	0	0	0	2	1	1	2	1	3	1	0
	DICVIV_00439	597876357| hypothetical protein Y032_0011g1356 [Ancylostoma ceylanicum]	IPR021717: Nucleoporin Nup120/160	-	-	-	K14303: nuclear pore complex protein Nup160	ko03013	-	-	-	-	-	-	-	-	-	-	-	-	-	-	-	-	-	-	-	-	-	-	-	-	-	499	500	1500		6885	0	0	0	2	1	1	2	1	3	1	0
	DICVIV_00440	568280723| oxidoreductase, short chain dehydrogenase/reductase family protein [Necator americanus]	IPR002198: Short-chain dehydrogenase/reductase SDR; IPR002347: Glucose/ribitol dehydrogenase; IPR016040: NAD(P)-binding domain	GO:0005488: binding; GO:0016491: oxidoreductase activity	GO:0008152: metabolic process; GO:0055114: oxidation-reduction process	-	K15734: all-trans-retinol dehydrogenase (NAD+)	ko00830	-	-	-	-	-	-	-	-	-	-	-	-	-	-	-	-	-	-	T02E1.5b	-	-	Y	-	-	-	138	139	417		6817	0	0	0	1	0	0	1	1	1	2	1
	DICVIV_00441	597862301| hypothetical protein Y032_0050g2059 [Ancylostoma ceylanicum]	IPR000571: Zinc finger, CCCH-type	GO:0003676: nucleic acid binding; GO:0008270: zinc ion binding	-	-	-	-	-	-	-	-	-	-	-	-	-	-	-	-	-	-	-	-	-	-	-	-	-	-	-	-	-	250	251	753		30981	0	0	0	0	0	0	1	1	0	0	0
	DICVIV_00442	597862303| hypothetical protein Y032_0050g2060 [Ancylostoma ceylanicum]	IPR016040: NAD(P)-binding domain	GO:0005488: binding	-	-	K15734: all-trans-retinol dehydrogenase (NAD+)	ko00830	-	-	-	-	-	-	-	-	-	-	-	-	-	-	-	-	-	-	-	-	-	Y	-	-	-	138	139	417		30982	0	0	0	0	0	0	1	0	1	0	0
	DICVIV_00443	597848222| hypothetical protein Y032_0138g2076 [Ancylostoma ceylanicum]	IPR019530: Intra-flagellar transport protein 57	-	-	-	K04638: estrogen-related receptor beta like 1	ko05016	-	-	-	-	-	-	-	-	-	-	-	-	-	-	-	-	-	-	F59C6.7a	-	-	-	-	-	-	158	159	477		4248	1	1	1	1	1	1	2	1	1	1	1
	DICVIV_00444	560126170| Intra-flagellar transport protein 57 domain containing protein [Haemonchus contortus]	IPR019530: Intra-flagellar transport protein 57	-	-	-	K04638: estrogen-related receptor beta like 1	ko05016	-	-	-	-	-	-	-	-	-	-	-	-	-	-	-	-	-	-	-	-	-	-	-	-	-	178	179	537		4248	1	1	1	1	1	1	2	1	1	1	1
	DICVIV_00445	341883751| hypothetical protein CAEBREN_19151 [Caenorhabditis brenneri]	IPR008166: Domain of unknown function DUF23	-	-	-	-	-	Y	-	-	-	-	-	-	-	-	-	-	-	-	-	-	F59C6.8	I	-	F59C6.8	-	-	-	-	-	-	513	514	1542		11178	0	0	0	2	0	0	1	0	1	1	0
	DICVIV_00446	597848225| hypothetical protein Y032_0138g2078 [Ancylostoma ceylanicum]	IPR019530: Intra-flagellar transport protein 57	-	-	-	K04638: estrogen-related receptor beta like 1	ko05016	-	-	-	-	-	-	-	-	-	-	-	-	-	-	-	-	-	-	-	-	-	-	-	-	-	87	88	264		30983	0	0	0	0	0	0	1	0	1	0	0
	DICVIV_00447	no hit	-	-	-	-	-	-	-	-	-	-	-	-	-	-	-	-	-	-	-	-	-	-	-	-	-	-	-	-	-	-	-	130	131	393		-	0	0	0	0	0	0	1	0	0	0	0
	DICVIV_00448	597848230| hypothetical protein Y032_0138g2081 [Ancylostoma ceylanicum]	IPR000340: Dual specificity phosphatase, catalytic domain; IPR000387: Protein-tyrosine/Dual-specificity phosphatase; IPR016130: Protein-tyrosine phosphatase, active site; IPR020422: Dual specificity phosphatase, subgroup, catalytic domain	GO:0004725: protein tyrosine phosphatase activity; GO:0008138: protein tyrosine/serine/threonine phosphatase activity; GO:0016791: phosphatase activity	GO:0006470: protein dephosphorylation; GO:0016311: dephosphorylation	-	K04459: dual specificity phosphatase	ko04010	-	-	-	-	-	-	-	-	-	-	-	-	-	-	-	F26A3.4	I	-	F26A3.4	-	-	Y	-	-	-	226	227	681		6505	0	0	0	1	4	1	1	1	1	1	1
	DICVIV_00449	no hit	-	-	-	-	-	-	-	-	-	-	-	-	-	-	-	-	-	-	-	-	-	-	-	-	-	-	-	-	-	-	-	134	135	405		-	0	0	0	0	0	0	1	0	0	0	0
	DICVIV_00450	560131683| Proteasome domain containing protein [Haemonchus contortus]	IPR001353: Proteasome, subunit alpha/beta; IPR023333: Proteasome B-type subunit	GO:0004298: threonine-type endopeptidase activity	GO:0051603: proteolysis involved in cellular protein catabolic process	GO:0005839: proteasome core complex	K02734: 20S proteasome subunit beta 4	ko03050	-	-	-	-	-	-	-	-	-	-	-	-	-	T01A	T	T20F5.2	I	pbs-4	T20F5.2	-	-	-	-	-	-	208	209	627		3343	1	1	1	1	1	1	1	1	1	1	1
	DICVIV_00451	560131684| Ribosome recycling factor domain containing protein [Haemonchus contortus]	IPR002661: Ribosome recycling factor; IPR016001: Ribosome recycling factor, putative, nematode; IPR020899: Arginine repressor, C-terminal; IPR023584: Ribosome recycling factor domain	GO:0003700: sequence-specific DNA binding transcription factor activity	GO:0006355: regulation of transcription, DNA-dependent; GO:0006412: translation	-	K02838: ribosome recycling factor	-	-	-	-	-	-	-	-	-	-	-	-	-	-	-	-	T20F5.3	I	mrrf-1	T20F5.3	-	-	Y	-	-	-	246	247	741		4666	1	1	1	1	1	1	1	1	0	1	2
	DICVIV_00452	560123881| Protein F35C12.3, isoform a [Haemonchus contortus]	-	-	-	-	-	-	Y	-	-	-	-	-	-	-	-	-	-	-	-	-	-	Y106G6D.8	I	-	Y106G6D.8	-	-	-	-	-	-	155	156	468		12879	0	0	0	1	0	0	1	1	1	1	0
	DICVIV_00453	560123883| Eukaryotic translation initiation factor 4E (eIF-4E) domain containing protein [Haemonchus contortus]	IPR001040: Translation Initiation factor eIF- 4e; IPR019770: Eukaryotic translation initiation factor 4E (eIF-4E), conserved site; IPR023398: Translation Initiation factor eIF- 4e-like domain	GO:0003723: RNA binding; GO:0003743: translation initiation factor activity	GO:0006413: translational initiation	GO:0005737: cytoplasm	K03259: translation initiation factor 4E	ko03013 ko04066 ko04150 ko04151 ko04910	-	-	-	-	-	-	-	-	-	-	-	-	-	-	-	F53A2.6a	III	ife-1	F53A2.6a	-	-	Y	-	-	-	246	247	741		7580	0	0	0	1	1	1	1	1	1	3	0
	DICVIV_00454	560123884| Patched domain containing protein [Haemonchus contortus]	IPR000731: Sterol-sensing domain; IPR003392: Patched	GO:0008158: hedgehog receptor activity	-	GO:0016020: membrane; GO:0016021: integral to membrane	K12385: Niemann-Pick C1 protein	ko04142	Y	-	-	-	-	-	-	-	-	-	-	-	-	-	-	F55F8.1	I	ptr-10	F55F8.1	-	-	Y	-	-	-	966	967	2901		1193	4	4	4	1	1	1	2	4	1	2	4
	DICVIV_00455	568288399| hypothetical protein NECAME_03405, partial [Necator americanus]	IPR009068: S15/NS1, RNA-binding	-	-	-	K02956: small subunit ribosomal protein S15	ko03010	-	-	-	-	-	-	-	-	-	-	-	-	-	-	-	K07A12.7	I	mrps-15	K07A12.7	-	-	-	-	-	-	339	340	1020		5788	1	1	5	1	1	1	1	0	1	1	0
	DICVIV_00456	308505268| CRE-ERM-1 protein [Caenorhabditis remanei]	IPR000299: FERM domain; IPR000798: Ezrin/radixin/moesin family; IPR008954: Moesin; IPR011259: Ezrin/radixin/moesin, C-terminal; IPR011993: Pleckstrin homology-type; IPR014352: FERM/acyl-CoA-binding protein, 3-helical bundle; IPR018979: FERM, N-terminal; IPR018980: FERM, C-terminal PH-like domain; IPR019747: FERM conserved site; IPR019748: FERM central domain; IPR019749: Band 4.1 domain; IPR019750…	GO:0005488: binding; GO:0005515: protein binding; GO:0008092: cytoskeletal protein binding	-	GO:0005737: cytoplasm; GO:0005856: cytoskeleton; GO:0019898: extrinsic to membrane	K05762: radixin	ko04810 ko05205 ko05206	-	-	-	-	-	-	-	-	-	-	-	-	-	M23B	M	C01G8.5b	I	erm-1	C01G8.5b	-	-	Y	-	-	-	584	585	1755		1913	1	1	1	1	1	1	1	0	1	1	3
	DICVIV_00457	560123885| Leucine-rich repeat domain containing protein [Haemonchus contortus]	IPR000483: Cysteine-rich flanking region, C-terminal domain; IPR001611: Leucine-rich repeat; IPR003591: Leucine-rich repeat, typical subtype	GO:0005515: protein binding	-	-	K06839: slit 2	ko04360	Y	Y	Y	-	-	-	-	-	-	-	-	-	-	-	-	T22E7.1a	I	lron-8	T22E7.1a	-	-	Y	-	-	-	428	429	1287		9367	0	0	0	1	1	1	1	1	1	1	0
	DICVIV_00458	597892258| hypothetical protein Y032_0610g624 [Ancylostoma ceylanicum]	IPR001594: Zinc finger, DHHC-type, palmitoyltransferase	GO:0008270: zinc ion binding	-	-	K16675: ZDHHC9_14_18; palmitoyltransferase ZDHHC9/14/18	ko04391	Y	-	-	-	-	-	-	-	-	-	-	-	-	-	-	T22E7.2	I	dhhc-11	T22E7.2	-	-	-	-	-	-	288	289	867		3071	1	1	0	1	1	2	1	1	1	1	3
	DICVIV_00459	560126581| SH2 motif and Tyrosine protein kinase domain containing protein [Haemonchus contortus]	-	-	-	-	-	-	-	-	-	-	-	-	-	-	-	-	-	-	-	-	-	-	-	-	-	-	-	-	-	-	-	209	210	630		30984	0	0	0	0	0	1	1	0	0	0	0
	DICVIV_00460	560126581| SH2 motif and Tyrosine protein kinase domain containing protein [Haemonchus contortus]	IPR000719: Protein kinase, catalytic domain; IPR001245: Serine-threonine/tyrosine-protein kinase; IPR011009: Protein kinase-like domain; IPR020635: Tyrosine-protein kinase, catalytic domain	GO:0004672: protein kinase activity; GO:0005524: ATP binding; GO:0016772: transferase activity, transferring phosphorus-containing groups	GO:0006468: protein phosphorylation	-	K06619: proto-oncogene tyrosine-protein kinase ABL1	ko04012 ko04110 ko04360 ko04722 ko05130 ko05131 ko05200 ko05206 ko05220 ko05416	-	-	-	-	TK	Y	Y	Y	-	-	-	-	-	-	-	-	-	-	-	-	-	-	-	-	-	249	250	750		10957	0	0	0	1	1	1	1	1	1	0	0
	DICVIV_00461	568288393| FERM central domain protein [Necator americanus]	IPR000299: FERM domain; IPR011993: Pleckstrin homology-type; IPR014352: FERM/acyl-CoA-binding protein, 3-helical bundle; IPR018979: FERM, N-terminal; IPR018980: FERM, C-terminal PH-like domain; IPR019748: FERM central domain; IPR019749: Band 4.1 domain; IPR019750: Band 4.1 family	GO:0005488: binding; GO:0005515: protein binding	-	GO:0005856: cytoskeleton	K06107: erythrocyte membrane protein band 4.1	ko04530	Y	-	-	-	-	-	-	-	-	-	-	-	-	-	-	C24A11.8c	I	frm-4	C24A11.8c	-	-	-	-	-	-	630	631	1893		4783	1	1	1	1	1	1	1	1	1	1	1
	DICVIV_00462	597832985| hypothetical protein Y032_0353g3296 [Ancylostoma ceylanicum]	IPR001697: Pyruvate kinase; IPR011037: Pyruvate kinase-like, insert domain; IPR015793: Pyruvate kinase, barrel; IPR015794: Pyruvate kinase, alpha/beta; IPR015795: Pyruvate kinase, C-terminal-like; IPR015806: Pyruvate kinase, beta-barrel insert domain; IPR015813: Pyruvate/Phosphoenolpyruvate kinase	GO:0000287: magnesium ion binding; GO:0003824: catalytic activity; GO:0004743: pyruvate kinase activity; GO:0030955: potassium ion binding	GO:0006096: glycolysis	-	K00873: pyruvate kinase	ko00010 ko00230 ko00620 ko01200 ko01230 ko04930 ko05203	-	-	-	-	-	-	-	-	Y	2.7.1.40	Y	Y	Y	-	-	-	-	-	-	-	-	Y	-	-	-	500	501	1503		1229	1	1	1	2	2	2	3	5	3	2	3
	DICVIV_00463	560118644| Ankyrin and Leucine-rich repeat domain containing protein [Haemonchus contortus]	IPR002110: Ankyrin repeat; IPR020683: Ankyrin repeat-containing domain	GO:0005515: protein binding	-	-	K16726: ANKRD17, MASK; ankyrin repeat domain-containing protein 17	-	-	-	-	-	-	-	-	-	-	-	-	-	-	-	-	-	-	-	-	-	-	-	-	-	-	380	381	1143		1872	1	1	1	2	1	1	3	2	1	1	2
	DICVIV_00464	560118644| Ankyrin and Leucine-rich repeat domain containing protein [Haemonchus contortus]	-	-	-	-	-	-	-	Y	-	Y	-	-	-	-	-	-	-	-	-	-	-	-	-	-	-	-	-	-	-	-	-	160	161	483		-	0	0	0	0	0	0	1	0	0	0	0
	DICVIV_00465	597832984| hypothetical protein Y032_0353g3295 [Ancylostoma ceylanicum]	IPR001611: Leucine-rich repeat; IPR003591: Leucine-rich repeat, typical subtype; IPR013684: Mitochondrial Rho-like; IPR020859: ROC GTPase	GO:0005515: protein binding; GO:0005525: GTP binding	GO:0007264: small GTPase mediated signal transduction	GO:0005622: intracellular	K08844: leucine-rich repeat kinase 2	ko05012	-	-	-	-	-	-	-	-	-	-	-	-	-	-	-	-	-	-	-	-	-	-	-	-	-	659	660	1980		1872	1	1	1	2	1	1	3	2	1	1	2
	DICVIV_00466	597832984| hypothetical protein Y032_0353g3295 [Ancylostoma ceylanicum]	IPR000719: Protein kinase, catalytic domain; IPR002290: Serine/threonine-protein kinase domain; IPR011009: Protein kinase-like domain; IPR017442: Serine/threonine-protein kinase-like domain; IPR020635: Tyrosine-protein kinase, catalytic domain	GO:0004672: protein kinase activity; GO:0004674: protein serine/threonine kinase activity; GO:0005524: ATP binding; GO:0016772: transferase activity, transferring phosphorus-containing groups	GO:0006468: protein phosphorylation	-	K08843: leucine-rich repeat kinase 1	-	-	-	-	-	TKL	Y	Y	Y	-	-	-	-	-	-	-	-	-	-	T27C10.6	-	-	-	-	-	-	741	742	2226		1872	1	1	1	2	1	1	3	2	1	1	2
	DICVIV_00467	597832983| hypothetical protein Y032_0353g3294 [Ancylostoma ceylanicum]	IPR001163: Like-Sm ribonucleoprotein (LSM) domain; IPR010920: Like-Sm ribonucleoprotein (LSM)-related domain	-	-	-	-	-	-	-	-	-	-	-	-	-	-	-	-	-	-	-	-	K07A1.15	I	-	K07A1.15	-	-	-	-	-	-	95	96	288		7271	0	0	0	1	1	1	1	0	1	1	1
	DICVIV_00468	597832980| hypothetical protein Y032_0353g3293 [Ancylostoma ceylanicum]	-	-	-	-	K14572: midasin	ko03008	-	-	-	-	-	-	-	-	-	-	-	-	-	-	-	-	-	-	-	-	-	-	-	-	-	647	648	1944		1614	1	1	3	2	1	2	2	2	3	1	1
	DICVIV_00469	597832977| hypothetical protein Y032_0353g3293 [Ancylostoma ceylanicum]	-	-	-	-	-	-	Y	-	-	-	-	-	-	-	-	-	-	-	-	-	-	-	-	-	-	-	-	-	-	-	-	98	99	297		26061	0	0	0	0	0	0	2	0	0	0	0
	DICVIV_00470	597832979| hypothetical protein Y032_0353g3293 [Ancylostoma ceylanicum]	IPR003593: ATPase, AAA+ type, core; IPR011704: ATPase, AAA-5	GO:0000166: nucleotide binding; GO:0005524: ATP binding; GO:0016887: ATPase activity; GO:0017111: nucleoside-triphosphatase activity	-	-	K14572: midasin	ko03008	Y	-	-	-	-	-	-	-	-	-	-	-	-	-	-	-	-	-	F55F10.1	-	-	Y	-	-	-	2070	2071	6213		1614	1	1	3	2	1	2	2	2	3	1	1
	DICVIV_00471	597832975| hypothetical protein Y032_0353g3291 [Ancylostoma ceylanicum]	-	-	-	-	K08023: latent transforming growth factor beta binding protein	-	-	Y	Y	Y	-	-	-	-	-	-	-	-	-	-	-	F46F11.7	I	-	F46F11.7	-	-	-	-	-	-	241	242	726		10668	0	0	0	1	1	1	1	0	1	1	0
	DICVIV_00472	597832974| hypothetical protein Y032_0353g3290 [Ancylostoma ceylanicum]	-	-	-	-	K10626: E3 ubiquitin-protein ligase UBR2	-	Y	-	-	-	-	-	-	-	-	-	-	-	-	-	-	-	-	-	-	-	-	Y	-	-	-	847	848	2544		1940	1	1	1	1	1	1	2	1	1	1	2
	DICVIV_00473	560124886| Zinc finger and Adaptor protein ClpS domain containing protein [Haemonchus contortus]	IPR003126: Zinc finger, N-recognin; IPR003769: Adaptor protein ClpS, core; IPR013993: Zinc finger, N-recognin, metazoa; IPR014719: Ribosomal protein L7/L12, C-terminal/adaptor protein ClpS-like	GO:0004842: ubiquitin-protein ligase activity; GO:0008270: zinc ion binding	GO:0030163: protein catabolic process	-	K10626: E3 ubiquitin-protein ligase UBR2	-	-	-	-	-	-	-	-	-	-	-	-	-	-	-	-	C32E8.11	I	ubr-1	C32E8.11	-	-	Y	-	-	-	942	943	2829		1940	1	1	1	1	1	1	2	1	1	1	2
	DICVIV_00474	597833698| hypothetical protein Y032_0336g2881 [Ancylostoma ceylanicum]	IPR001258: NHL repeat; IPR011042: Six-bladed beta-propeller, TolB-like; IPR013017: NHL repeat, subgroup	GO:0005515: protein binding	-	-	K00504: peptidylglycine monooxygenase	-	-	-	-	-	-	-	-	-	-	-	-	-	-	-	-	F21F3.1	I	pgal-1	F21F3.1	-	-	-	-	-	-	421	422	1266		5902	0	0	1	1	0	1	1	1	1	1	1
	DICVIV_00475	560124888| WD40 repeat domain containing protein [Haemonchus contortus]	IPR001680: WD40 repeat; IPR011046: WD40 repeat-like-containing domain; IPR015943: WD40/YVTN repeat-like-containing domain; IPR017986: WD40-repeat-containing domain; IPR019781: WD40 repeat, subgroup; IPR019782: WD40 repeat 2	GO:0005515: protein binding	-	-	K12602: WD repeat-containing protein 61	ko03018	-	-	-	-	-	-	-	-	-	-	-	-	-	-	-	F02E9.10c	I	F02E9.10	F02E9.10c	-	-	-	-	-	-	405	406	1218		9587	0	0	0	1	1	1	1	1	1	1	0
	DICVIV_00476	4688636| cyclic AMP-dependent protein kinase [Caenorhabditis elegans]	-	-	-	-	-	-	-	-	-	-	-	-	-	-	-	-	-	-	-	-	-	-	-	-	-	-	-	-	-	-	-	86	87	261		-	0	0	0	0	0	0	1	0	0	0	0
	DICVIV_00477	568268763| kinase domain protein [Necator americanus]	-	-	-	-	K04345: protein kinase A	ko04010 ko04020 ko04062 ko04113 ko04114 ko04210 ko04270 ko04310 ko04340 ko04540 ko04713 ko04720 ko04723 ko04724 ko04725 ko04726 ko04727 ko04728 ko04740 ko04742 ko04910 ko04911 ko04912 ko04913 ko04914 ko04915 ko04916 ko04918 ko04961 ko04962 ko04970 ko04971 ko04976 ko05020 ko05030 ko05031 ko05032 ko05110 ko05146 ko05166 ko05169 ko05203 ko05205 ko05414	-	-	-	-	-	-	-	-	-	-	-	-	-	-	-	-	-	-	-	-	-	-	-	-	-	68	69	207		-	0	0	0	0	0	0	1	0	0	0	0
	DICVIV_00478	308490510| CRE-KIN-1 protein [Caenorhabditis remanei]	IPR000719: Protein kinase, catalytic domain; IPR000961: AGC-kinase, C-terminal; IPR002290: Serine/threonine-protein kinase domain; IPR008271: Serine/threonine-protein kinase, active site; IPR011009: Protein kinase-like domain; IPR017442: Serine/threonine-protein kinase-like domain; IPR020635: Tyrosine-protein kinase, catalytic domain	GO:0004672: protein kinase activity; GO:0004674: protein serine/threonine kinase activity; GO:0005524: ATP binding; GO:0016772: transferase activity, transferring phosphorus-containing groups	GO:0006468: protein phosphorylation	-	K04345: protein kinase A	ko04010 ko04020 ko04062 ko04113 ko04114 ko04210 ko04270 ko04310 ko04340 ko04540 ko04713 ko04720 ko04723 ko04724 ko04725 ko04726 ko04727 ko04728 ko04740 ko04742 ko04910 ko04911 ko04912 ko04913 ko04914 ko04915 ko04916 ko04918 ko04961 ko04962 ko04970 ko04971 ko04976 ko05020 ko05030 ko05031 ko05032 ko05110 ko05146 ko05166 ko05169 ko05203 ko05205 ko05414	-	-	-	-	AGC	Y	Y	Y	-	-	-	-	-	-	-	-	-	-	ZK909.2c	-	-	Y	-	-	-	322	323	969		2082	1	1	1	1	1	1	1	1	1	1	2
	DICVIV_00479	560132457| Zinc finger domain containing protein [Haemonchus contortus]	IPR001594: Zinc finger, DHHC-type, palmitoyltransferase	GO:0008270: zinc ion binding	-	-	K14423: 4,4-dimethyl-9beta,19-cyclopropylsterol-4alpha-methyl oxidase	ko00100	Y	-	-	-	-	-	-	-	Y	1.14.13.72	N	N	-	-	-	C17D12.1a	I	-	C17D12.1a	-	-	-	-	-	-	274	275	825		7850	0	0	0	1	1	1	1	1	1	1	0
	DICVIV_00480	no hit	-	-	-	-	-	-	-	-	-	-	-	-	-	-	-	-	-	-	-	-	-	-	-	-	-	-	-	-	-	-	-	73	74	222		-	0	0	0	0	0	0	1	0	0	0	0
	DICVIV_00481	560132458| Zinc finger domain containing protein [Haemonchus contortus]	IPR002867: Zinc finger, C6HC-type	GO:0008270: zinc ion binding	-	-	K11968: ariadne-1	-	-	-	-	-	-	-	-	-	-	-	-	-	-	-	-	C27A12.8	I	ari-1	C27A12.8	-	-	-	-	-	-	490	491	1473		2271	1	1	1	2	1	1	1	1	1	3	1
	DICVIV_00482	560132459| NOSIC and Pre-mRNA processing ribonucleoprotein and Prp31 C-terminal domain containing protein [Haemonchus contortus]	IPR002687: Pre-mRNA processing ribonucleoprotein, snoRNA-binding domain; IPR012976: NOSIC; IPR019175: Prp31 C-terminal	-	-	-	K12844: U4/U6 small nuclear ribonucleoprotein PRP31	ko03040	-	-	-	-	-	-	-	-	-	-	-	-	-	-	-	Y110A7A.8	I	prp-31	Y110A7A.8	-	-	-	-	-	-	515	516	1548		1722	1	1	1	1	1	1	1	1	1	1	9
	DICVIV_00483	560133858| Protein C50F2.4 [Haemonchus contortus]	-	-	-	-	-	-	-	-	-	-	-	-	-	-	-	-	-	-	-	-	-	-	-	-	-	-	-	-	-	-	-	222	223	669		14154	0	0	0	0	0	0	1	2	1	0	0
	DICVIV_00484	597835863| hypothetical protein Y032_0296g1682 [Ancylostoma ceylanicum]	-	-	-	-	-	-	-	Y	Y	Y	-	-	-	-	-	-	-	-	-	-	-	C50F2.4	I	-	C50F2.4	-	-	-	-	-	-	168	169	507		10710	0	0	0	1	1	1	1	0	1	1	0
	DICVIV_00485	560138054| Peptidase C50 domain containing protein [Haemonchus contortus]	IPR005314: Peptidase C50, separase	GO:0008233: peptidase activity	GO:0006508: proteolysis	GO:0005634: nucleus	K02365: separase	ko04110 ko04111 ko04113 ko04114	-	-	-	-	-	-	-	-	-	-	-	-	-	C50	C	-	-	-	Y47G6A.12	-	-	-	-	-	-	630	631	1893		1819	1	1	1	2	1	1	2	3	3	2	1
	DICVIV_00486	560138052| Peptidase C50 domain containing protein [Haemonchus contortus]	-	-	-	-	K02365: separase	ko04110 ko04111 ko04113 ko04114	-	-	-	-	-	-	-	-	-	-	-	-	-	-	-	-	-	-	-	-	-	-	-	-	-	397	398	1194		1819	1	1	1	2	1	1	2	3	3	2	1
	DICVIV_00487	597884896| hypothetical protein Y032_0001g328 [Ancylostoma ceylanicum]	IPR013260: mRNA splicing factor SYF2	-	-	-	K12868: pre-mRNA-splicing factor SYF2	ko03040	-	-	-	-	-	-	-	-	-	-	-	-	-	-	-	K04G7.11	III	-	K04G7.11	-	-	Y	-	-	-	233	234	702		5861	0	1	0	1	1	1	1	1	1	1	1
	DICVIV_00488	597854275| hypothetical protein Y032_0092g2590 [Ancylostoma ceylanicum]	IPR003689: Zinc/iron permease	GO:0046873: metal ion transmembrane transporter activity	GO:0030001: metal ion transport; GO:0055085: transmembrane transport	GO:0016020: membrane	K14709: solute carrier family 39 (zinc transporter), member 1/2/3	-	Y	-	-	-	-	-	-	-	-	-	-	-	-	-	-	F55F8.9a	I	F55F8.9	F55F8.9a	-	-	Y	-	-	-	472	473	1419		2635	1	1	2	1	1	1	1	1	1	1	1
	DICVIV_00489	560132763| Phosphoribosyltransferase domain containing protein [Haemonchus contortus]	IPR000836: Phosphoribosyltransferase; IPR005764: Adenine phosphoribosyl transferase	GO:0003999: adenine phosphoribosyltransferase activity	GO:0006168: adenine salvage; GO:0009116: nucleoside metabolic process	GO:0005737: cytoplasm	K00759: adenine phosphoribosyltransferase	ko00230	-	-	-	-	-	-	-	-	Y	2.4.2.7	Y	Y	Y	-	-	T19B4.3	I	-	T19B4.3	-	-	-	-	-	-	182	183	549		3555	1	1	0	1	1	1	1	1	1	1	1
	DICVIV_00490	308498273| CRE-UNC-40 protein [Caenorhabditis remanei]	IPR003598: Immunoglobulin subtype 2; IPR003599: Immunoglobulin subtype; IPR003961: Fibronectin, type III; IPR007110: Immunoglobulin-like; IPR008957: Fibronectin type III domain; IPR013098: Immunoglobulin I-set; IPR013783: Immunoglobulin-like fold	GO:0005515: protein binding	-	-	K06766: neogenin	ko04514	Y	Y	-	-	-	-	-	-	-	-	-	-	-	-	-	T19B4.7	I	unc-40	T19B4.7	-	-	Y	-	-	-	1284	1285	3855		2286	1	1	1	1	1	1	1	1	1	1	2
	DICVIV_00491	568269410| Zn-finger in Ran binding protein [Necator americanus]	-	-	-	-	K14296: nuclear pore complex protein Nup153	ko03013	-	-	-	-	-	-	-	-	-	-	-	-	-	-	-	T19B4.2	I	npp-7	-	-	-	-	-	-	-	1055	1056	3168		9422	0	0	1	1	1	1	1	0	1	1	0
	DICVIV_00492	597854284| hypothetical protein Y032_0092g2595 [Ancylostoma ceylanicum]	IPR000109: Oligopeptide transporter; IPR016196: Major facilitator superfamily domain, general substrate transporter; IPR018456: PTR2 family proton/oligopeptide symporter, conserved site	GO:0005215: transporter activity	GO:0006857: oligopeptide transport	GO:0016020: membrane	K14206: solute carrier family 15 (oligopeptide transporter), member 1	ko04974	Y	-	-	-	-	-	-	-	-	-	-	-	-	-	-	F56F4.5	I	pept-3	F56F4.5	-	-	-	-	-	-	733	734	2202		1388	2	1	0	2	1	1	2	3	2	3	2
	DICVIV_00493	597854291| hypothetical protein Y032_0092g2598 [Ancylostoma ceylanicum]	IPR001878: Zinc finger, CCHC-type; IPR004859: Putative 5-3 exonuclease	GO:0003676: nucleic acid binding; GO:0004527: exonuclease activity; GO:0008270: zinc ion binding	-	GO:0005622: intracellular	K12619: 5'-3' exoribonuclease 2	ko03008 ko03018	-	-	-	-	-	-	-	-	-	-	-	-	-	-	-	Y48B6A.3	II	xrn-2	Y48B6A.3	-	-	Y	-	-	-	937	938	2814		4279	1	1	1	1	1	1	1	1	1	1	1
	DICVIV_00494	560134152| Protein W05B5.1, isoform e [Haemonchus contortus]	-	-	-	-	-	-	-	-	-	-	-	-	-	-	-	-	-	-	-	-	-	W05B5.1g	I	W05B5.1	W05B5.1g	-	-	Y	-	-	-	184	185	555		7345	1	1	1	1	1	1	1	1	1	1	0
	DICVIV_00496	597836016| hypothetical protein Y032_0293g1600 [Ancylostoma ceylanicum]	IPR004087: K Homology; IPR004088: K Homology, type 1; IPR018111: K Homology, type 1, subgroup	GO:0003723: RNA binding	-	-	K14945: protein quaking	-	-	-	-	-	-	-	-	-	-	-	-	-	-	-	-	F54D1.1	IV	-	T21G5.5d	-	-	Y	-	-	-	185	186	558		4909	1	1	1	1	1	1	1	1	1	1	1
	DICVIV_00497	597836018| hypothetical protein Y032_0293g1600 [Ancylostoma ceylanicum]	-	-	-	-	K14945: protein quaking	-	-	-	-	-	-	-	-	-	-	-	-	-	-	-	-	-	-	-	-	-	-	Y	-	-	-	208	209	627		-	0	0	0	0	0	0	1	0	0	0	0
	DICVIV_00498	597854312| hypothetical protein Y032_0092g2609 [Ancylostoma ceylanicum]	IPR005654: ATPase, AFG1-like	GO:0005524: ATP binding	-	-	K06916: Unclassified	-	-	-	-	-	-	-	-	-	-	-	-	-	-	-	-	-	-	-	-	-	-	-	-	-	-	92	93	279		6938	0	0	0	0	0	0	2	1	1	1	1
	DICVIV_00499	597854311| hypothetical protein Y032_0092g2609 [Ancylostoma ceylanicum]	IPR005654: ATPase, AFG1-like	GO:0005524: ATP binding	-	-	K06916: Unclassified	-	-	-	-	-	-	-	-	-	-	-	-	-	-	-	-	C30F12.2	I	-	C30F12.2	-	-	-	-	-	-	320	321	963		6938	0	0	0	0	0	0	2	1	1	1	1
	DICVIV_00500	560125270| Zinc finger domain containing protein [Haemonchus contortus]	IPR011016: Zinc finger, RING-CH-type; IPR013083: Zinc finger, RING/FYVE/PHD-type; IPR018957: Zinc finger, C3HC4 RING-type	GO:0008270: zinc ion binding	-	-	K10661: E3 ubiquitin-protein ligase MARCH6	ko04141	Y	-	-	-	-	-	-	-	-	-	-	-	-	-	-	F55A3.1	I	41339	F55A3.1	-	-	-	-	-	-	884	885	2655		4997	1	1	1	1	1	1	1	1	1	1	1
	DICVIV_00501	597836015| hypothetical protein Y032_0293g1599 [Ancylostoma ceylanicum]	-	-	-	-	-	-	-	Y	Y	Y	-	-	-	-	-	-	-	-	-	-	-	W03D8.11	I	-	W03D8.11	-	-	Y	-	-	-	243	244	732		20713	0	0	0	0	0	0	1	1	1	1	0
	DICVIV_00502	568267838| putative 4a-hydroxytetrahydrobiopterin dehydratase [Necator americanus]	IPR001533: Transcriptional coactivator/pterin dehydratase	GO:0008124: 4-alpha-hydroxytetrahydrobiopterin dehydratase activity	GO:0006729: tetrahydrobiopterin biosynthetic process	-	K01724: 4a-hydroxytetrahydrobiopterin dehydratase	-	-	-	-	-	-	-	-	-	-	-	-	-	-	-	-	T10B11.1	I	pcbd-1	T10B11.1	-	-	Y	-	-	-	105	106	318		4224	0	0	1	1	1	1	1	1	1	1	2
	DICVIV_00503	597878693| hypothetical protein Y032_0008g311 [Ancylostoma ceylanicum]	-	-	-	-	-	-	-	-	-	-	-	-	-	-	-	-	-	-	-	-	-	-	-	-	-	-	-	-	-	-	-	351	352	1056		22597	0	0	0	0	0	0	1	1	1	0	0
	DICVIV_00504	560135812| Protein of unknown function DUF829 domain containing protein [Haemonchus contortus]	IPR008547: Protein of unknown function DUF829, TMEM53	-	-	-	-	-	-	-	-	-	-	-	-	-	-	-	-	-	-	-	-	T10B11.6	I	-	T10B11.6	-	-	Y	-	-	-	312	313	939		7333	0	0	0	0	0	0	1	1	1	2	1
	DICVIV_00505	597836042| hypothetical protein Y032_0293g1617 [Ancylostoma ceylanicum]	-	-	-	-	-	-	Y	-	-	-	-	-	-	-	-	-	-	-	-	-	-	D1007.15	I	-	D1007.15	-	-	-	-	-	-	605	606	1818		4769	2	1	1	0	1	1	1	1	2	1	1
	DICVIV_00506	597849110| hypothetical protein Y032_0130g1557 [Ancylostoma ceylanicum]	IPR000276: GPCR, rhodopsin-like, 7TM; IPR017452: GPCR, rhodopsin-like superfamily	-	GO:0007186: G-protein coupled receptor protein signaling pathway	GO:0016021: integral to membrane	K04196: cholecystokinin-like receptor	ko04080	Y	-	Y	-	-	-	-	-	-	-	-	-	-	-	-	-	-	-	-	-	-	-	Y	-	-	105	106	318		-	0	0	0	0	0	0	1	0	0	0	0
	DICVIV_00507	560133032| 7TM GPCR domain containing protein [Haemonchus contortus]	IPR000276: GPCR, rhodopsin-like, 7TM; IPR017452: GPCR, rhodopsin-like superfamily	-	GO:0007186: G-protein coupled receptor protein signaling pathway	GO:0016021: integral to membrane	K04196: cholecystokinin-like receptor	ko04080	Y	-	-	-	-	-	-	-	-	-	-	-	-	-	-	T23B3.4	I	ckr-1	T23B3.4	-	-	-	Y	-	-	278	279	837		1826	1	1	1	2	2	1	3	2	2	2	1
	DICVIV_00508	560123549| Serine threonine protein kinase-related domain containing protein [Haemonchus contortus]	IPR000719: Protein kinase, catalytic domain; IPR002290: Serine/threonine-protein kinase domain; IPR011009: Protein kinase-like domain; IPR017442: Serine/threonine-protein kinase-like domain; IPR020635: Tyrosine-protein kinase, catalytic domain	GO:0004672: protein kinase activity; GO:0004674: protein serine/threonine kinase activity; GO:0005524: ATP binding; GO:0016772: transferase activity, transferring phosphorus-containing groups	GO:0006468: protein phosphorylation	-	K08857: NIMA (never in mitosis gene a)-related kinase	-	-	-	-	-	STE	Y	Y	Y	-	-	-	-	-	-	-	ZC581.1	I	nekl-2	ZC581.1	-	-	Y	-	-	-	291	292	876		5669	0	0	0	1	1	1	1	2	1	1	1
	DICVIV_00509	568294210| hypothetical protein NECAME_02183 [Necator americanus]	-	-	-	-	-	-	Y	-	-	-	-	-	-	-	-	-	-	-	-	-	-	R05D7.1	I	-	R05D7.1	-	-	Y	-	-	-	147	148	444		8867	0	0	0	2	0	0	1	2	1	1	0
	DICVIV_00510	597850358| hypothetical protein Y032_0119g795 [Ancylostoma ceylanicum]	IPR008628: Golgi phosphoprotein 3	-	-	-	K15620: golgi phosphoprotein 3	ko05202	-	-	-	-	-	-	-	-	-	-	-	-	-	-	-	Y47G6A.18	I	-	Y47G6A.18	-	-	-	-	-	-	292	293	879		2505	1	1	1	1	1	1	1	2	1	1	2
	DICVIV_00511	560121015| unnamed protein product [Haemonchus contortus]	IPR003439: ABC transporter-like; IPR003593: ATPase, AAA+ type, core; IPR017871: ABC transporter, conserved site	GO:0000166: nucleotide binding; GO:0005524: ATP binding; GO:0016887: ATPase activity; GO:0017111: nucleoside-triphosphatase activity	-	-	K05641: ATP-binding cassette, subfamily A (ABC1), member 1	ko02010 ko04975	Y	-	Y	-	-	-	-	-	-	-	-	-	-	-	-	F12B6.1	I	abt-2	F12B6.1	-	-	Y	-	-	-	1859	1860	5580		1032	3	3	4	4	2	5	5	22	8	4	7
	DICVIV_00512	597850345| hypothetical protein Y032_0119g790 [Ancylostoma ceylanicum]	IPR000008: C2 calcium-dependent membrane targeting; IPR006608: Domain of unknown function DM14; IPR008973: C2 calcium/lipid-binding domain, CaLB	GO:0005515: protein binding	-	-	-	-	-	-	-	-	-	-	-	-	-	-	-	-	-	-	-	Y37H9A.3	I	-	Y37H9A.3	-	-	Y	-	-	-	465	466	1398		2876	1	1	0	1	1	1	1	1	1	1	2
	DICVIV_00513	560121014| C2 calcium-dependent membrane targeting domain containing protein [Haemonchus contortus] gi	IPR019156: Ataxin-10 domain	-	-	-	-	-	-	-	-	-	-	-	-	-	-	-	-	-	-	-	-	Y37H9A.1a	I	Y37H9A.1	-	-	-	Y	-	-	-	447	448	1344		10753	0	0	0	1	0	1	1	1	1	1	0
	DICVIV_00514	560121012| S phase cyclin A-associated protein in the [Haemonchus contortus]	-	-	-	-	-	-	-	-	-	-	-	-	-	-	-	-	-	-	-	-	-	-	-	-	-	-	-	Y	-	-	-	318	319	957		30986	0	0	0	0	0	0	1	0	1	0	0
	DICVIV_00515	560121012| S phase cyclin A-associated protein in the [Haemonchus contortus]	IPR007087: Zinc finger, C2H2-type	GO:0008270: zinc ion binding	-	GO:0005622: intracellular	-	-	-	-	-	-	-	-	-	-	-	-	-	-	-	-	-	-	-	-	-	-	-	Y	-	-	-	255	256	768		-	0	0	0	0	0	0	1	0	0	0	0
	DICVIV_00516	560121012| S phase cyclin A-associated protein in the [Haemonchus contortus]	-	-	-	-	-	-	Y	-	-	-	-	-	-	-	-	-	-	-	-	-	-	-	-	-	Y6B3B.4	-	-	Y	-	-	-	541	542	1626		6439	0	0	0	1	1	1	1	1	1	1	1
	DICVIV_00517	568289247| hypothetical protein NECAME_10995, partial [Necator americanus]	-	-	-	-	-	-	Y	-	-	-	-	-	-	-	-	-	-	-	-	-	-	-	-	-	-	-	-	-	-	-	-	113	114	342		24786	0	0	0	0	0	0	1	1	1	0	0
	DICVIV_00518	597847651| hypothetical protein Y032_0143g2419 [Ancylostoma ceylanicum]	-	-	-	-	-	-	Y	-	Y	-	-	-	-	-	-	-	-	-	-	-	-	-	-	-	-	-	-	-	-	-	-	100	101	303		21308	0	0	0	0	0	0	1	2	0	0	0
	DICVIV_00519	597847643| hypothetical protein Y032_0143g2416 [Ancylostoma ceylanicum]	-	-	-	-	-	-	-	-	-	-	-	-	-	-	-	-	-	-	-	-	-	-	-	-	-	-	-	-	-	-	-	215	216	648		9038	0	0	0	1	0	0	3	1	1	1	0
	DICVIV_00520	568289249| hypothetical protein NECAME_10997 [Necator americanus]	-	-	-	-	-	-	-	-	-	-	-	-	-	-	-	-	-	-	-	-	-	T02E1.8a	I	T02E1.8	-	-	-	-	-	-	-	134	135	405		9038	0	0	0	1	0	0	3	1	1	1	0
	DICVIV_00521	597882811| hypothetical protein Y032_0003g1439 [Ancylostoma ceylanicum]	IPR002223: Proteinase inhibitor I2, Kunitz metazoa	GO:0004867: serine-type endopeptidase inhibitor activity	-	-	K03909: tissue factor pathway inhibitor	ko04610	-	Y	Y	Y	-	-	-	-	-	-	-	-	-	I02	I	K12G11.6	V	-	K12G11.6	-	-	Y	-	-	-	171	172	516		20631	0	0	0	0	0	0	1	1	1	1	0
	DICVIV_00522	no hit	-	-	-	-	-	-	-	-	-	-	-	-	-	-	-	-	-	-	-	-	-	-	-	-	-	-	-	-	-	-	-	43	44	132		-	0	0	0	0	0	0	1	0	0	0	0
	DICVIV_00523	597847643| hypothetical protein Y032_0143g2416 [Ancylostoma ceylanicum]	-	-	-	-	-	-	-	-	-	-	-	-	-	-	-	-	-	-	-	-	-	-	-	-	-	-	-	-	-	-	-	80	81	243		28946	0	0	0	1	0	0	1	0	0	0	0
	DICVIV_00524	568289249| hypothetical protein NECAME_10997 [Necator americanus]	-	-	-	-	-	-	-	-	-	-	-	-	-	-	-	-	-	-	-	-	-	-	-	-	T02E1.8a	-	-	-	-	-	-	89	90	270		9038	0	0	0	1	0	0	3	1	1	1	0
	DICVIV_00525	560120115| Protein F55D12.2, isoform a [Haemonchus contortus]	IPR001251: Cellular retinaldehyde-binding/triple function, C-terminal	-	-	-	K15048: kalirin	-	-	-	-	-	-	-	-	-	-	-	-	-	-	-	-	-	-	-	F55D12.2a	-	-	-	-	-	-	306	307	921		3820	0	0	0	2	1	1	2	1	2	1	1
	DICVIV_00526	597892665| hypothetical protein Y032_0592g400 [Ancylostoma ceylanicum]	-	-	-	-	-	-	-	Y	-	Y	-	-	-	-	-	-	-	-	-	-	-	-	-	-	-	-	-	-	-	-	-	294	295	885		3820	0	0	0	2	1	1	2	1	2	1	1
	DICVIV_00527	560120116| Tyrosine protein kinase domain containing protein [Haemonchus contortus]	IPR000719: Protein kinase, catalytic domain; IPR001245: Serine-threonine/tyrosine-protein kinase; IPR002290: Serine/threonine-protein kinase domain; IPR008266: Tyrosine-protein kinase, active site; IPR011009: Protein kinase-like domain; IPR020635: Tyrosine-protein kinase, catalytic domain	GO:0004672: protein kinase activity; GO:0004674: protein serine/threonine kinase activity; GO:0004713: protein tyrosine kinase activity; GO:0005524: ATP binding; GO:0016772: transferase activity, transferring phosphorus-containing groups	GO:0006468: protein phosphorylation	-	K05108: EphA7	ko04360	-	-	-	-	TK	Y	Y	Y	-	-	-	-	-	-	-	W03A5.1	III	-	W03A5.1	-	-	-	-	-	-	478	479	1437		9548	0	0	0	1	1	1	1	1	1	1	0
	DICVIV_00528	no hit	-	-	-	-	-	-	-	-	-	-	-	-	-	-	-	-	-	-	-	-	-	-	-	-	-	-	-	-	-	-	-	77	78	234		-	0	0	0	0	0	0	1	0	0	0	0
	DICVIV_00529	560120118| ATPase domain containing protein [Haemonchus contortus]	IPR003338: ATPase, AAA-type, VAT, N-terminal; IPR003593: ATPase, AAA+ type, core; IPR003959: ATPase, AAA-type, core; IPR003960: ATPase, AAA-type, conserved site; IPR004201: Cell division protein 48, Cdc48, domain 2; IPR009010: Aspartate decarboxylase-like fold	GO:0000166: nucleotide binding; GO:0005488: binding; GO:0005524: ATP binding; GO:0017111: nucleoside-triphosphatase activity	-	-	K06027: vesicle-fusing ATPase	ko04721 ko04727 ko04962	Y	-	-	-	-	-	-	-	-	-	-	-	-	-	-	H15N14.2a	I	nsf-1	H15N14.2a	-	-	-	-	-	-	800	801	2403		2624	1	1	2	1	1	1	1	1	1	1	1
	DICVIV_00530	560120119| Importin-beta and HEAT domain containing protein [Haemonchus contortus]	IPR001494: Importin-beta, N-terminal; IPR011989: Armadillo-like helical; IPR016024: Armadillo-type fold	GO:0005488: binding; GO:0008565: protein transporter activity	GO:0006886: intracellular protein transport	-	K14293: importin subunit beta-1	ko03013	-	-	-	-	-	-	-	-	-	-	-	-	-	-	-	F28B3.8	I	imb-1	F28B3.8	-	-	Y	-	-	-	895	896	2688		4352	1	1	1	2	1	1	1	1	0	1	1
	DICVIV_00531	597883040| hypothetical protein Y032_0003g1552 [Ancylostoma ceylanicum]	IPR001628: Zinc finger, nuclear hormone receptor-type; IPR008946: Nuclear hormone receptor, ligand-binding; IPR013088: Zinc finger, NHR/GATA-type	GO:0003700: sequence-specific DNA binding transcription factor activity; GO:0003707: steroid hormone receptor activity; GO:0008270: zinc ion binding; GO:0043565: sequence-specific DNA binding	GO:0006355: regulation of transcription, DNA-dependent; GO:0043401: steroid hormone mediated signaling pathway	GO:0005634: nucleus	K08527: retinoic acid receptor alpha	ko05200 ko05202 ko05221	-	-	-	-	-	-	-	-	-	-	-	-	-	-	-	C32F10.6	I	nhr-2	-	-	-	-	-	-	-	523	524	1572		5793	2	2	0	1	2	2	1	1	1	1	0
	DICVIV_00532	560120121| Hypothetical protein CBG23839 [Haemonchus contortus]	-	-	-	-	-	-	Y	-	-	-	-	-	-	-	-	-	-	-	-	-	-	F14B6.2	I	-	F14B6.2	-	-	-	-	-	-	581	582	1746		12713	0	0	0	1	0	0	1	1	1	1	0
	DICVIV_00533	560122522| Protein C27D8.2, partial [Haemonchus contortus]	-	-	-	-	-	-	-	-	-	-	-	-	-	-	-	-	-	-	-	-	-	-	-	-	-	-	-	-	-	-	-	367	368	1104		30987	0	0	0	0	0	0	1	1	0	0	0
	DICVIV_00534	560134337| Phosphatidylinositol transfer protein domain containing protein [Haemonchus contortus]	IPR001666: Phosphatidylinositol transfer protein; IPR023393: START-like domain	-	GO:0006810: transport	GO:0005622: intracellular	-	-	-	-	-	-	-	-	-	-	-	-	-	-	-	-	-	Y71G12B.17	I	-	Y71G12B.17	-	-	Y	-	-	-	271	272	816		8717	0	0	0	2	1	1	1	1	1	1	0
	DICVIV_00535	308501569| hypothetical protein CRE_25482 [Caenorhabditis remanei] gi	-	-	-	-	K10955: intestinal mucin-2	ko05110 ko05146	-	-	-	-	-	-	-	-	-	-	-	-	-	S08A	S	-	-	-	-	-	-	-	-	-	-	996	997	2991		1073	0	0	0	1	0	1	3	0	4	2	12
	DICVIV_00536	560121465| Peptidase M24B and Peptidase M24 domain containing protein [Haemonchus contortus]	IPR000994: Peptidase M24, structural domain; IPR001131: Peptidase M24B, X-Pro dipeptidase/aminopeptidase P, conserved site; IPR007865: Peptidase M24B, X-Pro dipeptidase/aminopeptidase P N-terminal	GO:0004177: aminopeptidase activity; GO:0008235: metalloexopeptidase activity; GO:0030145: manganese ion binding	GO:0006508: proteolysis; GO:0009987: cellular process	-	K14213: Xaa-Pro dipeptidase	-	-	-	-	-	-	-	-	-	-	-	-	-	-	M24B	M	K12C11.1	I	-	K12C11.1	-	-	Y	-	-	-	474	475	1425		1991	1	2	0	1	2	1	1	4	1	1	1
	DICVIV_00537	560137975| Ubiquitin domain containing protein [Haemonchus contortus]	IPR000626: Ubiquitin; IPR019955: Ubiquitin supergroup; IPR022617: Small ubiquitin-related modifier, SUMO	GO:0005515: protein binding	-	-	K12160: small ubiquitin-related modifier	ko03013	Y	-	Y	-	-	-	-	-	-	-	-	-	-	-	-	K12C11.2	I	smo-1	K12C11.2	-	-	-	-	-	-	135	136	408		1896	1	1	0	2	1	1	1	1	1	1	2
	DICVIV_00538	568286370| hypothetical protein NECAME_03821 [Necator americanus]	-	-	-	-	-	-	-	-	-	-	-	-	-	-	-	-	-	-	-	-	-	-	-	-	-	-	-	Y	-	-	-	239	240	720		23076	0	0	0	0	0	0	1	1	1	0	0
	DICVIV_00539	568286371| Tim10/DDP family zinc finger [Necator americanus]	IPR004217: Mitochondrial inner membrane translocase complex, Tim8/9/10/13-zinc finger-like	-	GO:0006626: protein targeting to mitochondrion; GO:0045039: protein import into mitochondrial inner membrane	GO:0042719: mitochondrial intermembrane space protein transporter complex	K10836: mitochondrial protein-transporting ATPase	-	-	-	-	-	-	-	-	-	-	-	-	-	-	-	-	DY3.1	I	tin-13	DY3.1	-	-	Y	-	-	-	104	105	315		3348	1	1	1	1	1	1	1	2	1	1	1
	DICVIV_00540	597831153| hypothetical protein Y032_0397g700 [Ancylostoma ceylanicum]	IPR006639: Peptidase A22, presenilin signal peptide; IPR007369: Peptidase A22B, signal peptide peptidase	GO:0004190: aspartic-type endopeptidase activity	-	GO:0016021: integral to membrane	K09597: signal peptide peptidase-like 2B	-	Y	Y	-	-	-	-	-	-	-	-	-	-	-	A22B	A	C36B1.12c	I	imp-1	C36B1.12c	-	-	-	-	-	-	549	550	1650		4574	1	1	1	1	1	1	1	2	1	1	1
	DICVIV_00541	597870088| hypothetical protein Y032_0024g881 [Ancylostoma ceylanicum]	IPR001841: Zinc finger, RING-type; IPR013083: Zinc finger, RING/FYVE/PHD-type; IPR018957: Zinc finger, C3HC4 RING-type	GO:0005515: protein binding; GO:0008270: zinc ion binding	-	-	-	-	-	-	-	-	-	-	-	-	-	-	-	-	-	-	-	-	-	-	B0416.10	-	-	-	-	-	-	627	628	1884		11602	0	0	0	0	0	0	1	3	1	0	0
	DICVIV_00542	597870093| hypothetical protein Y032_0024g882 [Ancylostoma ceylanicum]	IPR001683: Phox homologous domain	GO:0005515: protein binding; GO:0035091: phosphatidylinositol binding	GO:0007154: cell communication	-	-	-	-	-	-	-	-	-	-	-	-	-	-	-	-	-	-	C36B1.8b	I	gls-1	C36B1.8b	-	-	-	-	-	-	523	524	1572		9755	0	0	0	1	1	1	1	1	1	1	0
	DICVIV_00543	597855383| hypothetical protein Y032_0085g1815 [Ancylostoma ceylanicum]	IPR006573: NEUZ	-	-	-	K16782: NEURL2; neuralized-like protein 2	-	-	-	-	-	-	-	-	-	-	-	-	-	-	-	-	-	-	-	-	-	-	Y	-	-	-	245	246	738		8838	0	0	0	0	0	0	1	1	1	0	1
	DICVIV_00544	568286379| hypothetical protein NECAME_03830 [Necator americanus]	IPR000719: Protein kinase, catalytic domain; IPR002290: Serine/threonine-protein kinase domain; IPR008271: Serine/threonine-protein kinase, active site; IPR011009: Protein kinase-like domain; IPR017441: Protein kinase, ATP binding site; IPR017442: Serine/threonine-protein kinase-like domain; IPR020635: Tyrosine-protein kinase, catalytic domain	GO:0004672: protein kinase activity; GO:0004674: protein serine/threonine kinase activity; GO:0005524: ATP binding; GO:0016772: transferase activity, transferring phosphorus-containing groups	GO:0006468: protein phosphorylation	-	K03083: glycogen synthase kinase 3 beta	ko04012 ko04062 ko04110 ko04151 ko04310 ko04340 ko04360 ko04390 ko04510 ko04660 ko04662 ko04711 ko04722 ko04728 ko04910 ko04916 ko04917 ko04932 ko05010 ko05160 ko05162 ko05164 ko05166 ko05169 ko05200 ko05210 ko05213 ko05215 ko05217	-	-	-	-	CMGC	Y	Y	Y	-	-	-	-	-	-	-	Y18D10A.5	I	gsk-3	Y18D10A.5	-	-	Y	-	-	-	331	332	996		1861	1	1	1	1	2	2	1	1	1	1	2
	DICVIV_00545	597855393| hypothetical protein Y032_0085g1820 [Ancylostoma ceylanicum]	IPR004443: YjeF-related protein, N-terminal	-	-	-	-	-	Y	-	-	-	-	-	-	-	-	-	-	-	-	-	-	-	-	-	Y18D10A.3	-	-	-	-	-	-	153	154	462		4431	1	1	1	1	1	1	1	1	1	1	1
	DICVIV_00546	568286382| Helix-loop-helix DNA-binding domain protein [Necator americanus]	IPR001092: Helix-loop-helix DNA-binding domain; IPR011598: Helix-loop-helix DNA-binding	GO:0030528: transcription regulator activity	GO:0006355: regulation of transcription, DNA-dependent	GO:0005634: nucleus	K09086: class B basic helix-loop-helix protein 4/5	-	-	-	-	-	-	-	-	-	-	-	-	-	-	-	-	DY3.3	I	hlh-16	DY3.3	-	-	-	-	-	-	167	168	504		9322	0	0	1	0	1	1	1	1	1	1	0
	DICVIV_00547	560121459| Dihydrofolate reductase region domain containing protein [Haemonchus contortus]	IPR001796: Dihydrofolate reductase domain; IPR012259: Dihydrofolate reductase; IPR017925: Dihydrofolate reductase conserved site	GO:0004146: dihydrofolate reductase activity; GO:0050661: NADP binding	GO:0006545: glycine biosynthetic process; GO:0009165: nucleotide biosynthetic process; GO:0055114: oxidation-reduction process	-	K00287: dihydrofolate reductase	ko00670 ko00790	-	-	-	-	-	-	-	-	-	-	-	-	-	-	-	C36B1.7	I	dhfr-1	C36B1.7	-	-	-	-	-	-	188	189	567		4062	1	1	0	1	1	1	1	1	1	1	2
	DICVIV_00548	541048861| disco-interacting protein 2 [Ascaris suum] gi	IPR000873: AMP-dependent synthetase/ligase; IPR010506: DMAP1-binding	GO:0003824: catalytic activity; GO:0008134: transcription factor binding	GO:0008152: metabolic process	GO:0005634: nucleus	K01913: E6.2.1.-	ko00627 ko00903 ko00930 ko00960	Y	-	-	-	-	-	-	-	-	-	-	-	-	-	-	F28B3.1	I	-	F28B3.1	-	-	Y	-	-	-	1730	1731	5193		1790	1	1	1	1	1	1	1	1	1	1	3
	DICVIV_00549	597879471| hypothetical protein Y032_0007g3452 [Ancylostoma ceylanicum]	-	-	-	-	-	-	Y	-	-	-	-	-	-	-	-	-	-	-	-	-	-	F26G1.1	II	-	-	-	-	-	-	-	-	858	859	2577		5869	0	0	0	1	1	1	1	1	2	1	1
	DICVIV_00550	560131535| Guanylate kinase domain containing protein [Haemonchus contortus]	IPR008144: Guanylate kinase; IPR008145: Guanylate kinase/L-type calcium channel; IPR020590: Guanylate kinase, conserved site	GO:0005515: protein binding	-	-	K06091: membrane protein, palmitoylated 5 (MAGUK p55 subfamily member 5)	ko04390 ko04391 ko04530	-	Y	Y	Y	-	-	-	-	-	-	-	-	-	-	-	-	-	-	C50F2.8	-	-	-	-	-	-	204	205	615		7301	0	1	1	1	1	1	2	1	1	1	0
	DICVIV_00551	560131535| Guanylate kinase domain containing protein [Haemonchus contortus]	IPR001452: Src homology-3 domain	GO:0005515: protein binding	-	-	-	-	-	-	-	-	-	-	-	-	-	-	-	-	-	-	-	C50F2.8	I	magu-3	-	-	-	-	-	-	-	254	255	765		7301	0	1	1	1	1	1	2	1	1	1	0
	DICVIV_00552	597879485| hypothetical protein Y032_0007g3458 [Ancylostoma ceylanicum]	IPR002048: Calcium-binding EF-hand; IPR011992: EF-hand-like domain; IPR018247: EF-Hand 1, calcium-binding site; IPR018248: EF-hand; IPR018249: EF-HAND 2	GO:0005509: calcium ion binding	-	-	K13448: calcium-binding protein CML	ko04626	-	-	-	-	-	-	-	-	-	-	-	-	-	-	-	M04F3.4a	I	M04F3.4	M04F3.4a	-	-	Y	-	-	-	173	174	522		4440	1	1	1	1	1	1	1	1	1	1	1
	DICVIV_00553	560131533| Cytochrome b5 and Oxidoreductase FAD-binding region and Oxidoreductase FAD NAD(P)-binding domain containing protein [Haemonchus contortus]	IPR001199: Cytochrome b5; IPR001433: Oxidoreductase FAD/NAD(P)-binding; IPR008333: Oxidoreductase, FAD-binding domain; IPR017927: Ferredoxin reductase-type FAD-binding domain; IPR017938: Riboflavin synthase-like beta-barrel; IPR018506: Cytochrome b5, heme-binding site	GO:0016491: oxidoreductase activity; GO:0020037: heme binding	GO:0055114: oxidation-reduction process	-	K00326: cytochrome-b5 reductase	ko00520	Y	-	-	-	-	-	-	-	-	-	-	-	-	-	-	Y52B11A.3a	I	Y52B11A.3	Y52B11A.3a	-	-	-	-	-	-	507	508	1524		2822	2	2	1	1	1	1	1	1	1	1	1
	DICVIV_00554	560131532| Sec8 exocyst complex component specific domain containing protein [Haemonchus contortus]	IPR007191: Sec8 exocyst complex component specific domain	-	GO:0006904: vesicle docking involved in exocytosis; GO:0015031: protein transport	GO:0000145: exocyst	K06111: exocyst complex component 4	ko04530	-	-	-	-	-	-	-	-	-	-	-	-	-	-	-	Y106G6H.7	I	sec-8	Y106G6H.7	-	-	Y	-	-	-	866	867	2601		2553	1	2	1	1	1	1	1	1	1	1	1
	DICVIV_00555	560131531| Villin headpiece domain containing protein [Haemonchus contortus]	IPR003128: Villin headpiece; IPR007122: Gelsolin; IPR015628: Supervillin	GO:0003779: actin binding	GO:0007010: cytoskeleton organization	-	K10369: supervillin	-	-	-	-	-	-	-	-	-	-	-	-	-	-	-	-	C10H11.1	I	viln-1	C10H11.1	-	-	-	-	-	-	881	882	2646		6434	0	0	0	1	1	1	1	1	1	1	1
	DICVIV_00556	560138740| Serine threonine protein kinase-related and Protein kinase and Protein kinase C domain containing protein [Haemonchus contortus]	IPR000719: Protein kinase, catalytic domain; IPR000961: AGC-kinase, C-terminal; IPR002290: Serine/threonine-protein kinase domain; IPR008271: Serine/threonine-protein kinase, active site; IPR011009: Protein kinase-like domain; IPR017441: Protein kinase, ATP binding site; IPR017442: Serine/threonine-protein kinase-like domain; IPR017892: Protein kinase, C-terminal; IPR020635: Tyrosine-protein kina…	GO:0004672: protein kinase activity; GO:0004674: protein serine/threonine kinase activity; GO:0005524: ATP binding; GO:0016772: transferase activity, transferring phosphorus-containing groups	GO:0006468: protein phosphorylation	-	K04514: Rho-associated, coiled-coil containing protein kinase	ko04062 ko04270 ko04350 ko04360 ko04510 ko04670 ko04810 ko05130 ko05131 ko05132 ko05205 ko05206	-	-	-	-	AGC	Y	Y	Y	-	-	-	-	-	-	-	C10H11.9	I	let-502	C10H11.9	-	Y	Y	-	-	-	791	792	2376		2558	1	1	1	1	1	1	1	1	1	1	2
	DICVIV_00557	597867244| hypothetical protein Y032_0033g2760 [Ancylostoma ceylanicum]	IPR001849: Pleckstrin homology domain; IPR002219: Protein kinase C-like, phorbol ester/diacylglycerol binding; IPR011993: Pleckstrin homology-type	GO:0005515: protein binding	GO:0035556: intracellular signal transduction	-	K04514: Rho-associated, coiled-coil containing protein kinase	ko04062 ko04270 ko04350 ko04360 ko04510 ko04670 ko04810 ko05130 ko05131 ko05132 ko05205 ko05206	-	-	-	-	-	-	-	-	-	-	-	-	-	-	-	-	-	-	-	-	-	-	-	-	-	375	376	1128		24787	1	0	0	0	0	0	1	0	1	0	0
	DICVIV_00558	560138739| WD40 repeat domain containing protein [Haemonchus contortus]	IPR001680: WD40 repeat; IPR011047: Quinonprotein alcohol dehydrogenase-like; IPR015943: WD40/YVTN repeat-like-containing domain; IPR017986: WD40-repeat-containing domain; IPR019775: WD40 repeat, conserved site; IPR019781: WD40 repeat, subgroup; IPR019782: WD40 repeat 2	GO:0005515: protein binding	-	-	K08266: G protein beta subunit-like	ko04150 ko04151	-	-	-	-	-	-	-	-	-	-	-	-	-	-	-	-	-	-	C10H11.8a	-	Y	-	-	-	-	76	77	231		4223	1	1	1	1	1	1	1	1	1	1	1
	DICVIV_00559	597867253| hypothetical protein Y032_0033g2763 [Ancylostoma ceylanicum]	IPR000331: Rap/ran-GAP	GO:0005096: GTPase activator activity	GO:0051056: regulation of small GTPase mediated signal transduction	GO:0005622: intracellular	K07207: tuberous sclerosis 2	ko04115 ko04150 ko04151 ko04910	-	-	-	-	-	-	-	-	-	-	-	-	-	-	-	-	-	-	Y18H1A.3	-	Y	-	-	-	-	402	403	1209		7310	1	0	1	1	1	2	1	1	1	1	0
	DICVIV_00560	560138736| Phosphoglycerate mutase domain containing protein [Haemonchus contortus]	IPR013078: Histidine phosphatase superfamily, clade-1	-	-	-	K15206: transcription factor C subunit 7	-	-	-	-	-	-	-	-	-	-	-	-	-	-	-	-	Y18H1A.4	I	-	Y18H1A.4	-	Y	-	-	-	-	222	223	669		9480	0	0	0	1	1	1	1	1	1	1	0
	DICVIV_00561	597867264| hypothetical protein Y032_0033g2767 [Ancylostoma ceylanicum]	IPR000555: Mov34/MPN/PAD-1	GO:0005515: protein binding	-	-	K03247: translation initiation factor 3 subunit H	ko03013 ko05162	-	-	-	-	-	-	-	-	-	-	-	-	-	M67X	M	C41D11.2	I	eif-3.H	C41D11.2	-	-	Y	-	-	-	369	370	1110		5342	1	1	0	1	1	1	1	1	1	1	1
	DICVIV_00562	560138734| MIR domain containing protein [Haemonchus contortus]	IPR003608: MIR; IPR016093: MIR motif	-	-	GO:0016020: membrane	K00728: dolichyl-phosphate-mannose-protein mannosyltransferase	ko00514	-	Y	Y	Y	-	-	-	-	-	-	-	-	-	-	-	R12E2.13	I	-	R12E2.13	-	-	-	-	-	-	217	218	654		3135	1	1	0	1	1	1	1	1	1	1	2
	DICVIV_00563	568286399| hypothetical protein NECAME_03850 [Necator americanus]	-	-	-	-	K04984: transient receptor potential cation channel subfamily A member 1	-	Y	-	-	-	-	-	-	-	-	-	-	-	-	-	-	M05B5.6	I	trpa-2	M05B5.6	-	-	-	-	-	-	379	380	1140		8411	0	0	0	1	1	1	1	2	1	1	0
	DICVIV_00564	560134756| DNA replication factor CDT1 domain containing protein [Haemonchus contortus]	IPR014939: DNA replication factor CDT1-like	-	-	-	K10727: chromatin licensing and DNA replication factor 1	-	-	-	-	-	-	-	-	-	-	-	-	-	-	-	-	Y54E10A.15	I	cdt-1	Y54E10A.15	-	-	Y	-	-	-	695	696	2088		4860	1	1	1	1	1	1	1	1	1	1	1
	DICVIV_00565	no hit	-	-	-	-	-	-	-	-	-	-	-	-	-	-	-	-	-	-	-	-	-	-	-	-	-	-	-	-	-	-	-	70	71	213		-	0	0	0	0	0	0	1	0	0	0	0
	DICVIV_00566	268565645| Hypothetical protein CBG04113 [Caenorhabditis briggsae]	IPR001623: Heat shock protein DnaJ, N-terminal; IPR006671: Cyclin, N-terminal; IPR013763: Cyclin-like	GO:0031072: heat shock protein binding	-	-	K09528: DnaJ homolog subfamily C member 8	-	-	-	-	-	-	-	-	-	-	-	-	-	-	-	-	Y71F9B.6	I	-	Y71F9B.16	-	-	-	-	-	-	740	741	2223		4314	1	1	1	1	1	1	1	2	1	1	1
	DICVIV_00567	no hit	-	-	-	-	-	-	-	-	Y	Y	-	-	-	-	-	-	-	-	-	-	-	-	-	-	-	-	-	-	-	-	-	80	81	243		-	0	0	0	0	0	0	1	0	0	0	0
	DICVIV_00568	560135106| RNA recognition motif domain containing protein [Haemonchus contortus]	IPR000504: RNA recognition motif domain; IPR012677: Nucleotide-binding, alpha-beta plait	GO:0000166: nucleotide binding; GO:0003676: nucleic acid binding	-	-	K12897: transformer-2 protein	ko03040	-	-	-	-	-	-	-	-	-	-	-	-	-	-	-	-	-	-	-	-	-	-	-	-	-	286	287	861		6646	1	1	1	1	1	1	1	2	1	0	0
	DICVIV_00569	no hit	-	-	-	-	K14565: nucleolar protein 58	ko03008	-	-	-	-	-	-	-	-	-	-	-	-	-	-	-	-	-	-	-	-	-	-	-	-	-	115	116	348		-	0	0	0	0	0	0	1	0	0	0	0
	DICVIV_00570	no hit	-	-	-	-	-	-	Y	-	-	-	-	-	-	-	-	-	-	-	-	-	-	-	-	-	-	-	-	-	-	-	-	68	69	207		22036	0	0	0	0	0	0	2	1	0	0	0
	DICVIV_00571	no hit	-	-	-	-	-	-	Y	-	Y	-	-	-	-	-	-	-	-	-	-	-	-	-	-	-	-	-	-	-	-	-	-	64	65	195		-	0	0	0	0	0	0	1	0	0	0	0
	DICVIV_00572	308475045| hypothetical protein CRE_23607 [Caenorhabditis remanei] gi	IPR005018: DOMON domain	-	-	-	-	-	-	-	-	-	-	-	-	-	-	-	-	-	-	-	-	T10E9.3	I	-	T10E9.3	-	-	-	-	-	-	355	356	1068		9775	0	0	0	1	0	0	1	2	2	1	0
	DICVIV_00573	560140536| Protein T10E9.8 [Haemonchus contortus]	-	-	-	-	-	-	Y	-	-	-	-	-	-	-	-	-	-	-	-	-	-	T10E9.8	I	-	T10E9.8	-	-	Y	-	-	-	171	172	516		12519	0	0	0	1	0	0	1	1	1	1	0
	DICVIV_00574	597842561| hypothetical protein Y032_0197g1549 [Ancylostoma ceylanicum]	IPR009020: Proteinase inhibitor, propeptide; IPR015500: Peptidase S8, subtilisin-related	-	-	-	K01349: furin	ko05164	-	-	-	-	-	-	-	-	-	-	-	-	-	-	-	-	-	-	-	-	-	Y	-	-	-	261	262	786		-	0	0	0	0	0	0	1	0	0	0	0
	DICVIV_00575	568299690| convertase P-domain protein [Necator americanus]	IPR000209: Peptidase S8/S53, subtilisin/kexin/sedolisin; IPR002884: Proprotein convertase, P; IPR008979: Galactose-binding domain-like; IPR015500: Peptidase S8, subtilisin-related; IPR022398: Peptidase S8, subtilisin, His-active site; IPR023827: Peptidase S8, subtilisin, Asp-active site; IPR023828: Peptidase S8, subtilisin, Ser-active site	GO:0004252: serine-type endopeptidase activity	GO:0006508: proteolysis	-	K01349: furin	ko05164	-	-	-	-	-	-	-	-	-	-	-	-	-	S08B	S	F11A6.1b	I	-	F11A6.1b	-	-	Y	-	-	-	584	585	1755		1135	2	2	2	2	2	2	2	4	2	2	5
	DICVIV_00576	560123887| UDP-glucose GDP-mannose dehydrogenase domain containing protein, partial [Haemonchus contortus]	IPR001732: UDP-glucose/GDP-mannose dehydrogenase, N-terminal; IPR008927: 6-phosphogluconate dehydrogenase, C-terminal-like; IPR014026: UDP-glucose/GDP-mannose dehydrogenase, dimerisation; IPR014027: UDP-glucose/GDP-mannose dehydrogenase, C-terminal; IPR016040: NAD(P)-binding domain; IPR021157: Cytochrome c1, transmembrane anchor, C-terminal	GO:0005488: binding; GO:0016491: oxidoreductase activity; GO:0016616: oxidoreductase activity, acting on the CH-OH group of donors, NAD or NADP as acceptor; GO:0051287: NAD binding	GO:0055114: oxidation-reduction process	-	K00012: UDPglucose 6-dehydrogenase	ko00040 ko00053 ko00500 ko00520	-	-	-	-	-	-	-	-	-	-	-	-	-	-	-	F29F11.1	V	sqv-4	F29F11.1	-	-	Y	-	-	-	270	271	813		3214	1	1	1	2	1	1	1	2	1	1	1
	DICVIV_00577	597878885| hypothetical protein Y032_0008g61 [Ancylostoma ceylanicum]	IPR003112: Olfactomedin-like; IPR008160: Collagen triple helix repeat	GO:0005515: protein binding	-	-	K16364: GLDN; GLDN; gliomedin	-	Y	-	-	-	-	-	-	-	-	-	-	-	-	-	-	F11C3.2	I	unc-122	F11C3.2	-	-	-	-	-	-	581	582	1746		6740	1	1	2	1	1	1	1	1	1	1	0
	DICVIV_00578	568299694| Tropomodulin [Necator americanus]	IPR004934: Tropomodulin	GO:0005523: tropomyosin binding	-	GO:0005856: cytoskeleton	K10370: tropomodulin	-	-	-	-	-	-	-	-	-	-	-	-	-	-	-	-	C06A5.7b	I	unc-94	C06A5.7b	-	-	-	-	-	-	428	429	1287		4025	1	1	1	1	1	1	1	2	1	1	1
	DICVIV_00579	597891410| hypothetical protein Y032_0645g1083 [Ancylostoma ceylanicum]	IPR001660: Sterile alpha motif domain; IPR010993: Sterile alpha motif homology; IPR013761: Sterile alpha motif-type; IPR021129: Sterile alpha motif, type 1	GO:0005515: protein binding	-	-	K07745: hypothetical protein	-	-	-	-	-	-	-	-	-	-	-	-	-	-	-	-	-	-	-	C43E11.6a	-	-	Y	-	-	-	328	329	987		2006	2	1	1	1	1	1	1	4	1	1	1
	DICVIV_00580	560125710| GAF and 3'5'-cyclic nucleotide phosphodiesterase domain containing protein [Haemonchus contortus]	IPR002073: 3'5'-cyclic nucleotide phosphodiesterase, catalytic domain; IPR023088: 3'5'-cyclic nucleotide phosphodiesterase	GO:0004114: 3',5'-cyclic-nucleotide phosphodiesterase activity; GO:0008081: phosphoric diester hydrolase activity	GO:0007165: signal transduction	-	K01120: 3',5'-cyclic-nucleotide phosphodiesterase	ko00230 ko05032	-	-	-	-	-	-	-	-	Y	3.1.4.17	Y	Y	Y	-	-	-	-	-	-	-	-	-	-	-	-	118	119	357		1389	0	0	0	2	1	2	2	3	1	1	3
	DICVIV_00581	568299700| 3'5'-cyclic nucleotide phosphodiesterase [Necator americanus]	IPR002073: 3'5'-cyclic nucleotide phosphodiesterase, catalytic domain; IPR003018: GAF; IPR023088: 3'5'-cyclic nucleotide phosphodiesterase; IPR023174: 3'5'-cyclic nucleotide phosphodiesterase, conserved site	GO:0004114: 3',5'-cyclic-nucleotide phosphodiesterase activity; GO:0005515: protein binding; GO:0008081: phosphoric diester hydrolase activity	GO:0007165: signal transduction	-	K01120: 3',5'-cyclic-nucleotide phosphodiesterase	ko00230 ko05032	-	Y	-	Y	-	-	-	-	Y	3.1.4.17	Y	Y	Y	-	-	-	-	-	C32E12.2	-	-	-	-	-	-	390	391	1173		1389	0	0	0	2	1	2	2	3	1	1	3
	DICVIV_00582	560124798| hypothetical protein HCOI_01347100 [Haemonchus contortus]	-	-	-	-	-	-	Y	-	-	-	-	-	-	-	-	-	-	-	-	-	-	Y54E5A.8a	I	Y54E5A.8	Y54E5A.8a	-	-	-	-	-	-	214	215	645		20607	0	0	0	0	0	0	1	1	1	1	0
	DICVIV_00583	597844550| hypothetical protein Y032_0175g484 [Ancylostoma ceylanicum]	IPR011989: Armadillo-like helical; IPR016024: Armadillo-type fold	GO:0005488: binding	-	-	-	-	-	-	Y	Y	-	-	-	-	-	-	-	-	-	-	-	C34G6.1	I	hpo-27	C34G6.1	-	-	Y	-	-	-	1670	1671	5013		2017	1	1	3	3	1	1	1	1	1	1	2
	DICVIV_00584	560122062| DNA topoisomerase I domain containing protein [Haemonchus contortus]	IPR001631: DNA topoisomerase I, C-terminal; IPR008336: DNA topoisomerase I, DNA binding, eukaryotic-type; IPR009054: DNA topoisomerases I, dispensable insert, eukaryotic-type; IPR011010: DNA breaking-rejoining enzyme, catalytic core; IPR013030: DNA topoisomerase I, DNA binding, mixed alpha/beta motif, eukaryotic-type; IPR013034: DNA topoisomerase I, domain 1; IPR013499: DNA topoisomerase I, C-ter…	GO:0003677: DNA binding; GO:0003917: DNA topoisomerase type I activity; GO:0003918: DNA topoisomerase (ATP-hydrolyzing) activity	GO:0006265: DNA topological change	GO:0005694: chromosome	K03163: DNA topoisomerase I	-	-	-	-	-	-	-	-	-	-	-	-	-	-	-	-	M01E5.5a	I	top-1	M01E5.5a	-	-	-	-	-	-	713	714	2142		2218	1	1	1	1	1	1	1	1	1	1	2
	DICVIV_00585	597845032| hypothetical protein Y032_0170g265 [Ancylostoma ceylanicum]	-	-	-	-	-	-	-	-	-	-	-	-	-	-	-	-	-	-	-	-	-	-	-	-	-	-	-	Y	-	-	-	197	198	594		14372	0	0	0	0	0	0	1	2	1	0	0
	DICVIV_00586	568267174| hypothetical protein NECAME_05437 [Necator americanus] gi	IPR000980: SH2 motif; IPR004254: Hly-III-related; IPR006020: Phosphotyrosine interaction domain; IPR011993: Pleckstrin homology-type	GO:0005515: protein binding	-	GO:0016021: integral to membrane	K11064: monocyte to macrophage differentiation protein	-	Y	-	-	-	-	-	-	-	-	-	-	-	-	-	-	F54A5.3a	I	shc-1	Y71G12B.23a	-	-	Y	-	-	-	569	570	1710		3146	1	1	0	1	1	1	1	1	1	1	2
	DICVIV_00587	568267178| hypothetical protein NECAME_05441 [Necator americanus]	IPR001873: Na+ channel, amiloride-sensitive	GO:0005272: sodium channel activity	GO:0006814: sodium ion transport	GO:0016020: membrane	-	-	Y	-	Y	-	-	-	-	-	-	-	-	-	-	-	-	F26A3.6	I	del-3	F26A3.6	-	-	-	-	-	-	485	486	1458		12549	0	0	0	1	0	0	1	1	1	1	0
	DICVIV_00588	597845065| hypothetical protein Y032_0170g280 [Ancylostoma ceylanicum]	IPR000834: Peptidase M14, carboxypeptidase A; IPR003146: Proteinase inhibitor, carboxypeptidase propeptide; IPR003582: Metridin-like ShK toxin; IPR009020: Proteinase inhibitor, propeptide	GO:0004180: carboxypeptidase activity; GO:0004181: metallocarboxypeptidase activity; GO:0008270: zinc ion binding	GO:0006508: proteolysis	-	K08782: carboxypeptidase A6	-	Y	-	Y	-	-	-	-	-	-	-	-	-	-	M14A	M	T06A4.3a	I	T06A4.3	T06A4.3a	-	-	-	-	-	-	506	507	1521		1161	0	0	2	2	2	2	3	3	2	4	2
	DICVIV_00589	560117723| Proteinase inhibitor and Peptidase M14 and Metridin ShK toxin domain containing protein [Haemonchus contortus]	IPR000834: Peptidase M14, carboxypeptidase A; IPR003582: Metridin-like ShK toxin	GO:0004181: metallocarboxypeptidase activity; GO:0008270: zinc ion binding	GO:0006508: proteolysis	-	K01298: carboxypeptidase A2	ko04972 ko04974	-	-	-	-	-	-	-	-	-	-	-	-	-	M14A	M	Y18H1A.9	I	-	Y18H1A.9	-	-	-	-	-	-	372	373	1119		1504	3	3	1	2	1	1	2	3	1	2	1
	DICVIV_00590	597845070| hypothetical protein Y032_0170g285 [Ancylostoma ceylanicum]	IPR001507: Zona pellucida sperm-binding protein	-	-	-	-	-	-	-	-	-	-	-	-	-	-	-	-	-	-	-	-	F54A5.2	I	cutl-20	F54A5.2	-	-	-	-	-	-	265	266	798		6672	1	1	1	1	1	1	1	2	1	1	0
	DICVIV_00591	560133525| Protein F47B10.5 [Haemonchus contortus]	-	-	-	-	-	-	Y	-	-	-	-	-	-	-	-	-	-	-	-	-	-	F47B10.5	X	-	F47B10.5	-	-	Y	-	-	-	122	123	369		10211	0	0	0	1	0	0	1	2	1	1	0
	DICVIV_00592	560132446| Dere\GG20951-PA [Haemonchus contortus]	IPR000175: Sodium:neurotransmitter symporter	GO:0005328: neurotransmitter:sodium symporter activity	GO:0006836: neurotransmitter transport	GO:0016021: integral to membrane	K05037: solute carrier family 6 (neurotransmitter transporter, serotonin) member 4	ko04726	Y	-	-	-	-	-	-	-	-	-	-	-	-	-	-	-	-	-	-	-	-	-	-	-	-	288	289	867		14123	0	0	0	0	0	0	2	2	0	0	0
	DICVIV_00593	560132445| unnamed protein product [Haemonchus contortus]	-	-	-	-	-	-	Y	Y	Y	-	-	-	-	-	-	-	-	-	-	-	-	-	-	-	-	-	-	-	-	-	-	113	114	342		-	0	0	0	0	0	0	1	0	0	0	0
	DICVIV_00594	560132446| Dere\GG20951-PA [Haemonchus contortus] gi	IPR000175: Sodium:neurotransmitter symporter	GO:0005328: neurotransmitter:sodium symporter activity	GO:0006836: neurotransmitter transport	GO:0016021: integral to membrane	K05036: solute carrier family 6 (neurotransmitter transporter, dopamine) member 3	ko04728 ko05012 ko05030 ko05031 ko05034	Y	-	-	-	-	-	-	-	-	-	-	-	-	-	-	-	-	-	-	-	-	-	-	-	-	567	568	1704		14123	0	0	0	0	0	0	2	2	0	0	0
	DICVIV_00595	560135545| unnamed protein product [Haemonchus contortus]	-	-	-	-	-	-	-	-	-	-	-	-	-	-	-	-	-	-	-	-	-	-	-	-	-	-	-	-	-	-	-	375	376	1128		11570	0	0	0	0	0	0	1	3	0	1	0
	DICVIV_00596	560135687| Hypothetical protein CBG12810 [Haemonchus contortus]	-	-	-	-	-	-	Y	-	-	-	-	-	-	-	-	-	-	-	-	-	-	-	-	-	C34B2.9	-	-	-	-	-	-	94	95	285		24552	0	0	0	0	0	0	1	1	0	1	0
	DICVIV_00597	no hit	-	-	-	-	-	-	-	-	-	-	-	-	-	-	-	-	-	-	-	-	-	-	-	-	-	-	-	-	-	-	-	64	65	195		-	0	0	0	0	0	0	1	0	0	0	0
	DICVIV_00598	560132187| C2 calcium-dependent membrane targeting domain containing protein [Haemonchus contortus]	IPR000008: C2 calcium-dependent membrane targeting; IPR008973: C2 calcium/lipid-binding domain, CaLB	GO:0005515: protein binding	-	-	-	-	-	-	-	-	-	-	-	-	-	-	-	-	-	-	-	Y111B2A.24	III	-	Y111B2A.24	-	Y	Y	-	-	-	389	390	1170		7695	0	0	0	1	1	1	1	2	2	1	0
	DICVIV_00599	560132188| Major facilitator superfamily MFS-1 domain containing protein [Haemonchus contortus]	IPR011701: Major facilitator superfamily; IPR016196: Major facilitator superfamily domain, general substrate transporter; IPR020846: Major facilitator superfamily domain	-	GO:0055085: transmembrane transport	GO:0016021: integral to membrane	K08221: MFS transporter, ACDE family, multidrug resistance protein	-	Y	-	-	-	-	-	-	-	-	-	-	-	-	-	-	Y111B2A.19	III	-	Y111B2A.19	-	Y	Y	-	-	-	487	488	1464		1725	1	1	1	2	1	2	2	2	4	3	1
	DICVIV_00600	597835084| hypothetical protein Y032_0310g2090 [Ancylostoma ceylanicum]	IPR002728: Diphthamide synthesis, DPH1/DHP2	-	GO:0017183: peptidyl-diphthamide biosynthetic process from peptidyl-histidine	GO:0005737: cytoplasm	K07561: diphthamide synthase subunit DPH2	-	-	-	-	-	-	-	-	-	-	-	-	-	-	-	-	C14B1.5	III	dph-1	C14B1.5	-	-	-	-	-	-	392	393	1179		3024	1	1	1	1	2	1	1	2	1	1	1
	DICVIV_00601	568299309| hypothetical protein NECAME_16868 [Necator americanus]	IPR001715: Calponin homology domain	GO:0005515: protein binding	-	-	K06115: spectrin beta	-	-	-	-	-	-	-	-	-	-	-	-	-	-	-	-	-	-	-	T15B12.1b	-	-	-	-	-	-	139	140	420		5464	1	1	1	1	0	1	1	2	1	1	1
	DICVIV_00602	568286254| hypothetical protein NECAME_12601 [Necator americanus]	IPR017959: Aspartyl/glutamyl-tRNA(Asn/Gln) amidotransferase, subunit B /E; IPR018027: Asn/Gln amidotransferase	GO:0016884: carbon-nitrogen ligase activity, with glutamine as amido-N-donor	GO:0006412: translation	-	K02434: aspartyl-tRNA(Asn)/glutamyl-tRNA (Gln) amidotransferase subunit B	ko00970	-	-	-	-	-	-	-	-	Y	6.3.5.6;6.3.5.7	N	N	-	-	-	-	-	-	-	-	-	-	-	-	-	221	222	666		3468	1	1	1	1	1	1	1	2	1	1	1
	DICVIV_00603	597835089| hypothetical protein Y032_0310g2093 [Ancylostoma ceylanicum]	IPR000225: Armadillo; IPR000357: HEAT; IPR006075: Glutamyl-tRNA(Gln) amidotransferase, subunit B/E, N-terminal; IPR011989: Armadillo-like helical; IPR016024: Armadillo-type fold; IPR017958: Glutamyl-tRNA(Gln) amidotransferase, subunit B, conserved site; IPR021133: HEAT, type 2	GO:0005488: binding; GO:0005515: protein binding; GO:0016874: ligase activity; GO:0016884: carbon-nitrogen ligase activity, with glutamine as amido-N-donor	GO:0006412: translation	-	K02434: aspartyl-tRNA(Asn)/glutamyl-tRNA (Gln) amidotransferase subunit B	ko00970	-	-	-	-	-	-	-	-	Y	6.3.5.6;6.3.5.7	Y	Y	Y	-	-	Y48G9A.3	III	gcn-1	Y48G9A.3	-	-	-	-	-	-	2382	2383	7149		2428	1	1	1	2	1	1	1	2	3	1	1
	DICVIV_00604	560132549| HEAT domain containing protein [Haemonchus contortus]	IPR011989: Armadillo-like helical; IPR016024: Armadillo-type fold	GO:0005488: binding	-	-	-	-	-	-	-	-	-	-	-	-	-	-	-	-	-	-	-	-	-	-	-	-	-	-	-	-	-	362	363	1089		22737	0	0	0	1	0	0	1	0	1	0	0
	DICVIV_00605	597861690| hypothetical protein Y032_0052g2218 [Ancylostoma ceylanicum]	-	-	-	-	-	-	Y	-	-	-	-	-	-	-	-	-	-	-	-	-	-	-	-	-	-	-	-	-	-	-	-	164	165	495		-	0	0	0	0	0	0	1	0	0	0	0
	DICVIV_00606	560132547| Hypothetical protein CBG03297 [Haemonchus contortus]	IPR001509: NAD-dependent epimerase/dehydratase; IPR016040: NAD(P)-binding domain	GO:0003824: catalytic activity; GO:0005488: binding; GO:0050662: coenzyme binding	GO:0044237: cellular metabolic process	-	K00070: 3beta-hydroxy-delta5-steroid dehydrogenase / steroid delta-isomerase	ko00140 ko04913	Y	-	-	-	-	-	-	-	Y	1.1.1.145;5.3.3.1	N	N	-	-	-	T01H3.4	II	perm-1	T01H3.4	-	-	Y	-	-	-	339	340	1020		24574	0	0	0	0	0	0	1	1	0	1	0
	DICVIV_00607	459180424| PREDICTED: histone H3.3 isoform 1 [Ciona intestinalis]	IPR000164: Histone H3; IPR007125: Histone core; IPR009072: Histone-fold	GO:0003677: DNA binding	GO:0006334: nucleosome assembly	GO:0000786: nucleosome	K11253: histone H3	ko05034 ko05202 ko05322	-	-	-	-	-	-	-	-	-	-	-	-	-	-	-	F45E1.6	X	his-71	F45E1.6	-	-	Y	-	-	-	150	151	453		1321	2	3	1	1	2	2	2	1	2	1	2
	DICVIV_00608	568286247| 26S proteasome subunit P45 family protein [Necator americanus]	IPR003593: ATPase, AAA+ type, core; IPR003959: ATPase, AAA-type, core; IPR003960: ATPase, AAA-type, conserved site; IPR005937: 26S proteasome subunit P45	GO:0000166: nucleotide binding; GO:0005524: ATP binding; GO:0016787: hydrolase activity; GO:0017111: nucleoside-triphosphatase activity	GO:0030163: protein catabolic process	GO:0005737: cytoplasm	K03066: 26S proteasome regulatory subunit T6	ko03050 ko05169	-	-	-	-	-	-	-	-	-	-	-	-	-	-	-	Y49E10.1	III	rpt-6	Y49E10.1	-	-	Y	-	-	-	557	558	1674		2915	1	1	1	1	1	1	1	1	1	2	1
	DICVIV_00609	341878721| hypothetical protein CAEBREN_18601 [Caenorhabditis brenneri] gi	IPR006554: Helicase-like, DEXD box c2 type; IPR006555: Helicase, ATP-dependent, c2 type; IPR010614: DEAD2; IPR014013: Helicase, superfamily 1/2, ATP-binding domain, DinG/Rad3-type; IPR016181: Acyl-CoA N-acyltransferase; IPR019467: Histone acetyl transferase HAT1 N-terminal	GO:0003676: nucleic acid binding; GO:0003677: DNA binding; GO:0004003: ATP-dependent DNA helicase activity; GO:0004402: histone acetyltransferase activity; GO:0005524: ATP binding; GO:0008026: ATP-dependent helicase activity; GO:0016817: hydrolase activity, acting on acid anhydrides; GO:0016818: hydrolase activity, acting on acid anhydrides, in phosphorus-containing anhydrides	GO:0006139: nucleobase, nucleoside, nucleotide and nucleic acid metabolic process; GO:0016568: chromatin modification	-	K11273: chromosome transmission fidelity protein 1	-	-	-	-	-	-	-	-	-	-	-	-	-	-	-	-	M03C11.2	III	chl-1	M03C11.2	-	-	Y	-	-	-	1082	1083	3249		3513	1	1	1	1	1	1	1	2	1	1	1
	DICVIV_00610	568269858| hypothetical protein NECAME_00851 [Necator americanus]	-	-	-	-	-	-	-	-	-	-	-	-	-	-	-	-	-	-	-	-	-	-	-	-	-	-	-	Y	-	-	-	637	638	1914		24788	0	0	0	0	0	0	1	1	1	0	0
	DICVIV_00611	597876532| hypothetical protein Y032_0011g1448 [Ancylostoma ceylanicum]	IPR000642: Peptidase M41; IPR003593: ATPase, AAA+ type, core; IPR003959: ATPase, AAA-type, core; IPR005936: Peptidase M41, FtsH	GO:0000166: nucleotide binding; GO:0004222: metalloendopeptidase activity; GO:0005524: ATP binding; GO:0017111: nucleoside-triphosphatase activity	GO:0006508: proteolysis; GO:0030163: protein catabolic process	GO:0016020: membrane	K08955: ATP-dependent metalloprotease	-	Y	-	-	-	-	-	-	-	-	-	-	-	-	M41	M	M03C11.5	III	ymel-1	M03C11.5	-	-	Y	-	-	-	684	685	2055		3456	1	1	1	1	1	1	1	2	1	1	1
	DICVIV_00612	597876538| hypothetical protein Y032_0011g1450 [Ancylostoma ceylanicum]	IPR000719: Protein kinase, catalytic domain; IPR002290: Serine/threonine-protein kinase domain; IPR008271: Serine/threonine-protein kinase, active site; IPR011009: Protein kinase-like domain; IPR017442: Serine/threonine-protein kinase-like domain; IPR020635: Tyrosine-protein kinase, catalytic domain	GO:0004672: protein kinase activity; GO:0004674: protein serine/threonine kinase activity; GO:0005524: ATP binding; GO:0016772: transferase activity, transferring phosphorus-containing groups	GO:0006468: protein phosphorylation	-	K08793: serine/threonine kinase 32	-	-	-	-	-	AGC	Y	Y	Y	-	-	-	-	-	-	-	M03C11.1	III	-	M03C11.1	-	-	-	-	-	-	338	339	1017		2187	0	0	0	1	1	1	2	2	2	1	3
	DICVIV_00613	568299665| SH2 domain protein [Necator americanus]	IPR000719: Protein kinase, catalytic domain; IPR000980: SH2 motif; IPR001245: Serine-threonine/tyrosine-protein kinase; IPR002290: Serine/threonine-protein kinase domain; IPR008266: Tyrosine-protein kinase, active site; IPR011009: Protein kinase-like domain; IPR020635: Tyrosine-protein kinase, catalytic domain	GO:0004672: protein kinase activity; GO:0004674: protein serine/threonine kinase activity; GO:0004713: protein tyrosine kinase activity; GO:0005515: protein binding; GO:0005524: ATP binding; GO:0016772: transferase activity, transferring phosphorus-containing groups	GO:0006468: protein phosphorylation	-	K08889: fer (fps/fes related) tyrosine kinase	-	-	-	-	-	TK	Y	Y	Y	-	-	-	-	-	-	-	-	-	-	-	-	-	-	-	-	-	358	359	1077		2187	0	0	0	1	1	1	2	2	2	1	3
	DICVIV_00614	597876535| hypothetical protein Y032_0011g1450 [Ancylostoma ceylanicum]	IPR002225: 3-beta hydroxysteroid dehydrogenase/isomerase; IPR016040: NAD(P)-binding domain	GO:0003854: 3-beta-hydroxy-delta5-steroid dehydrogenase activity; GO:0005488: binding	GO:0006694: steroid biosynthetic process	-	K00091: dihydroflavonol-4-reductase	-	Y	-	-	-	-	-	-	-	Y	1.1.1.219	Y	N	-	-	-	F13D11.4	X	-	F13D11.4	-	-	Y	-	-	-	387	388	1164		5759	0	0	0	1	2	2	1	1	1	1	0
	DICVIV_00615	560120431| TLDc domain containing protein [Haemonchus contortus]	-	-	-	-	-	-	-	-	-	-	-	-	-	-	-	-	-	-	-	-	-	Y39A3CL.4b	III	Y39A3CL.4	Y39A3CL.4b	-	-	Y	-	-	-	303	304	912		9166	0	0	0	1	0	0	1	2	1	1	0
	DICVIV_00616	560135404| Hypothetical protein CBG15189 [Haemonchus contortus] gi	IPR004217: Mitochondrial inner membrane translocase complex, Tim8/9/10/13-zinc finger-like	-	GO:0006626: protein targeting to mitochondrion; GO:0045039: protein import into mitochondrial inner membrane	GO:0042719: mitochondrial intermembrane space protein transporter complex	-	-	-	-	-	-	-	-	-	-	-	-	-	-	-	-	-	-	-	-	Y39A3CR.4	-	Y	Y	-	-	-	112	113	339		5518	0	1	0	1	1	1	1	1	1	1	1
	DICVIV_00617	597876549| hypothetical protein Y032_0011g1457 [Ancylostoma ceylanicum]	IPR011990: Tetratricopeptide-like helical; IPR013026: Tetratricopeptide repeat-containing; IPR019734: Tetratricopeptide repeat	GO:0005488: binding; GO:0005515: protein binding	-	-	-	-	-	-	-	-	-	-	-	-	-	-	-	-	-	-	-	Y39A3CR.3a	III	Y39A3CR.3	Y39A3CR.3a	-	Y	-	-	-	-	935	936	2808		2363	1	1	1	2	1	1	1	1	1	1	2
	DICVIV_00618	560124129| Fumarate reductase succinate dehydrogenase flavoprotein domain containing protein [Haemonchus contortus] gi	IPR003953: Fumarate reductase/succinate dehydrogenase flavoprotein, N-terminal; IPR010960: Flavocytochrome c	GO:0000104: succinate dehydrogenase activity; GO:0009055: electron carrier activity; GO:0016491: oxidoreductase activity	GO:0055114: oxidation-reduction process	-	K14402: cleavage and polyadenylation specificity factor subunit 2	ko03015	-	-	-	-	-	-	-	-	-	-	-	-	-	-	-	-	-	-	F48E8.3	-	-	Y	-	-	-	1189	1190	3570		6166	1	1	0	1	1	1	1	2	1	1	0
	DICVIV_00619	560138148| Protein F38A5.6 [Haemonchus contortus]	IPR004148: BAR	GO:0005515: protein binding	-	GO:0005737: cytoplasm	-	-	-	-	-	-	-	-	-	-	-	-	-	-	-	-	-	F36A2.11	I	-	F36A2.11	-	-	-	-	-	-	226	227	681		10843	0	0	0	1	1	1	1	1	0	1	0
	DICVIV_00620	560126130| unnamed protein product [Haemonchus contortus]	-	-	-	-	-	-	-	-	-	-	-	-	-	-	-	-	-	-	-	-	-	F56C9.8	III	-	F56C9.8	-	-	Y	-	-	-	110	111	333		9091	0	0	0	0	1	1	1	2	1	1	0
	DICVIV_00621	597876569| hypothetical protein Y032_0011g1468 [Ancylostoma ceylanicum]	IPR003613: U box domain; IPR013083: Zinc finger, RING/FYVE/PHD-type	GO:0004842: ubiquitin-protein ligase activity	GO:0016567: protein ubiquitination	GO:0000151: ubiquitin ligase complex	K13125: nitric oxide synthase-interacting protein	-	-	-	-	-	-	-	-	-	-	-	-	-	-	-	-	R05G6.4	IV	-	R05G6.4	-	-	-	-	-	-	443	444	1332		5687	0	0	0	1	1	1	1	2	1	1	1
	DICVIV_00622	597876570| hypothetical protein Y032_0011g1469 [Ancylostoma ceylanicum]	IPR001757: ATPase, P-type, K/Mg/Cd/Cu/Zn/Na/Ca/Na/H-transporter; IPR004014: ATPase, P-type cation-transporter, N-terminal; IPR005782: ATPase, P-type, calcium-transporting; IPR005834: Haloacid dehalogenase-like hydrolase; IPR006068: ATPase, P-type cation-transporter, C-terminal; IPR008250: ATPase, P-type, ATPase-associated domain; IPR018303: ATPase, P-type phosphorylation site; IPR023214: HAD-like…	GO:0000166: nucleotide binding; GO:0003824: catalytic activity; GO:0005388: calcium-transporting ATPase activity; GO:0005524: ATP binding; GO:0015662: ATPase activity, coupled to transmembrane movement of ions, phosphorylative mechanism; GO:0046872: metal ion binding	GO:0006754: ATP biosynthetic process; GO:0006812: cation transport; GO:0006816: calcium ion transport; GO:0008152: metabolic process	GO:0016020: membrane; GO:0016021: integral to membrane	K05853: Ca2+ transporting ATPase, sarcoplasmic/endoplasmic reticulum	ko04020 ko04972 ko05010	Y	-	-	-	-	-	-	-	-	-	-	-	-	-	-	K11D9.2a	III	sca-1	K11D9.2a	-	-	Y	-	-	-	1049	1050	3150		1681	2	1	1	1	1	1	1	2	1	1	3
	DICVIV_00623	597876573| hypothetical protein Y032_0011g1472 [Ancylostoma ceylanicum]	IPR000772: Ricin B lectin; IPR001173: Glycosyl transferase, family 2; IPR008997: Ricin B-related lectin	-	-	-	K00710: polypeptide N-acetylgalactosaminyltransferase	ko00512	Y	-	-	-	-	-	-	-	Y	2.4.1.41	Y	N	-	-	-	Y47D3A.23a	III	gly-9	Y47D3A.23a	-	Y	Y	-	-	-	586	587	1761		7705	0	0	0	1	1	1	1	2	1	1	0
	DICVIV_00624	568269919| density-regulated protein DRP1 [Necator americanus]	IPR001950: Translation initiation factor SUI1; IPR005873: Density-regulated protein DRP1	GO:0003743: translation initiation factor activity	GO:0006413: translational initiation	-	K03113: translation initiation factor 1	ko03013	-	-	-	-	-	-	-	-	-	-	-	-	-	-	-	Y47D3A.21	III	-	Y47D3A.21	-	Y	-	-	-	-	179	180	540		2895	1	1	1	1	1	1	1	2	1	1	1
	DICVIV_00625	560125584| Glycosyl transferase and Ricin B lectin domain containing protein [Haemonchus contortus]	-	-	-	-	K00710: polypeptide N-acetylgalactosaminyltransferase	ko00512	Y	-	-	-	-	-	-	-	Y	2.4.1.41	Y	N	-	-	-	-	-	-	-	-	-	Y	-	-	-	466	467	1401		-	0	0	0	0	0	0	1	0	0	0	0
	DICVIV_00626	560125584| Glycosyl transferase and Ricin B lectin domain containing protein [Haemonchus contortus]	IPR000772: Ricin B lectin; IPR008997: Ricin B-related lectin	-	-	-	K00710: polypeptide N-acetylgalactosaminyltransferase	ko00512	-	-	-	-	-	-	-	-	Y	2.4.1.41	N	N	-	-	-	-	-	-	-	-	-	-	-	-	-	110	111	333		-	0	0	0	0	0	0	1	0	0	0	0
	DICVIV_00627	597884504| hypothetical protein Y032_0001g134 [Ancylostoma ceylanicum]	IPR001507: Zona pellucida sperm-binding protein	-	-	-	-	-	Y	-	-	-	-	-	-	-	-	-	-	-	-	-	-	-	-	-	-	-	-	Y	-	-	-	484	485	1455		6618	1	1	1	1	1	1	1	2	1	1	0
	DICVIV_00628	560138504| von Willebrand factor and Endoglin CD105 antigen domain containing protein [Haemonchus contortus]	IPR002035: von Willebrand factor, type A	GO:0005515: protein binding	-	-	K10955: intestinal mucin-2	ko05110 ko05146	-	-	-	-	-	-	-	-	-	-	-	-	-	-	-	C29A12.6b	V	C29A12.6	M01E10.2a	-	-	Y	-	-	-	1069	1070	3210		30990	0	0	0	0	0	0	1	0	1	0	0
	DICVIV_00629	560122977| unnamed protein product [Haemonchus contortus]	IPR003750: Protein of unknown function DUF171; IPR016027: Nucleic acid-binding, OB-fold-like	-	-	-	K09142: hypothetical protein	-	-	-	-	-	-	-	-	-	-	-	-	-	-	-	-	B0361.6	III	-	B0361.6	-	Y	-	-	-	-	389	390	1170		3051	1	1	1	1	1	1	1	2	1	1	1
	DICVIV_00630	597884527| hypothetical protein Y032_0001g143 [Ancylostoma ceylanicum]	IPR003817: Phosphatidylserine decarboxylase-related; IPR005221: Phosphatidylserine decarboxylase	GO:0004609: phosphatidylserine decarboxylase activity	GO:0008654: phospholipid biosynthetic process	-	K01613: phosphatidylserine decarboxylase	ko00564	Y	-	-	-	-	-	-	-	-	-	-	-	-	-	-	B0361.5b	III	psd-1	B0361.5b	-	Y	Y	-	-	-	320	321	963		5523	0	1	0	1	0	1	1	2	1	1	1
	DICVIV_00631	268574774| Hypothetical protein CBG18365 [Caenorhabditis briggsae] gi	IPR006028: Gamma-aminobutyric acid A receptor; IPR006029: Neurotransmitter-gated ion-channel transmembrane domain; IPR006201: Neurotransmitter-gated ion-channel	-	GO:0006811: ion transport	GO:0016020: membrane; GO:0016021: integral to membrane	K05195: glycine receptor alpha-3	ko04080	Y	-	-	-	-	-	-	-	-	-	-	-	-	-	-	T21C12.1a	III	-	T21C12.1a	-	-	Y	-	-	-	676	677	2031		2483	1	1	2	2	2	3	2	3	2	1	0
	DICVIV_00632	597865761| hypothetical protein Y032_0038g3659 [Ancylostoma ceylanicum]	-	-	-	-	-	-	-	-	-	-	-	-	-	-	-	-	-	-	-	-	-	-	-	-	-	-	-	-	-	-	-	151	152	456		10247	0	0	0	0	1	1	1	2	1	0	0
	DICVIV_00633	560122981| unnamed protein product, partial [Haemonchus contortus]	IPR006201: Neurotransmitter-gated ion-channel; IPR006202: Neurotransmitter-gated ion-channel ligand-binding; IPR018000: Neurotransmitter-gated ion-channel, conserved site	GO:0005230: extracellular ligand-gated ion channel activity	GO:0006810: transport; GO:0006811: ion transport	GO:0016020: membrane; GO:0016021: integral to membrane; GO:0045211: postsynaptic membrane	K05195: glycine receptor alpha-3	ko04080	Y	-	-	-	-	-	-	-	-	-	-	-	-	-	-	-	-	-	-	-	-	Y	-	-	-	182	183	549		2483	1	1	2	2	2	3	2	3	2	1	0
	DICVIV_00634	597865762| hypothetical protein Y032_0038g3660 [Ancylostoma ceylanicum]	IPR001619: Sec1-like protein	-	GO:0006904: vesicle docking involved in exocytosis; GO:0016192: vesicle-mediated transport	-	K15292: syntaxin-binding protein 1	ko04721	-	-	-	-	-	-	-	-	-	-	-	-	-	-	-	F43D9.3a	III	F43D9.3	F43D9.3a	-	-	-	-	-	-	678	679	2037		3466	1	1	1	1	1	1	1	2	1	1	1
	DICVIV_00635	597865763| hypothetical protein Y032_0038g3661 [Ancylostoma ceylanicum]	IPR000640: Translation elongation factor EFG/EF2, C-terminal; IPR000795: Protein synthesis factor, GTP-binding; IPR004161: Translation elongation factor EFTu/EF1A, domain 2; IPR005225: Small GTP-binding protein domain; IPR005517: Translation elongation factor EFG/EF2, domain IV; IPR009000: Translation elongation/initiation factor/Ribosomal, beta-barrel; IPR009022: Elongation factor G/III/V; IPR01…	GO:0003924: GTPase activity; GO:0005525: GTP binding	-	-	K12852: 116 kDa U5 small nuclear ribonucleoprotein component	ko03040	-	-	-	-	-	-	-	-	-	-	-	-	-	-	-	ZK328.2	III	eftu-2	ZK328.2	-	-	Y	-	-	-	907	908	2724		3225	1	1	1	1	3	1	1	1	1	1	1
	DICVIV_00636	597865764| hypothetical protein Y032_0038g3662 [Ancylostoma ceylanicum]	IPR021018: Mediator complex, subunit Med29, metazoa	-	-	GO:0016592: mediator complex	K11651: SWI/SNF-related matrix-associated actin-dependent regulator of chromatin subfamily E, member 1	-	-	-	-	-	-	-	-	-	-	-	-	-	-	-	-	K08E3.8	III	mdt-29	K08E3.8	-	-	-	-	-	-	327	328	984		9468	0	0	0	1	1	1	1	1	1	1	0
	DICVIV_00637	597847847| hypothetical protein Y032_0141g2218 [Ancylostoma ceylanicum]	-	-	-	-	-	-	-	-	-	-	-	-	-	-	-	-	-	-	-	-	-	R12B2.2	III	-	R12B2.2	-	-	-	-	-	-	188	189	567		10895	0	0	0	0	0	0	1	0	1	0	1
	DICVIV_00638	597847826| hypothetical protein Y032_0141g2205 [Ancylostoma ceylanicum]	IPR005135: Endonuclease/exonuclease/phosphatase	-	-	-	K12603: CCR4-NOT transcription complex subunit 6	ko03018	-	-	-	-	-	-	-	-	-	-	-	-	-	-	-	R17.2	III	-	R17.2	-	-	-	-	-	-	468	469	1407		3966	1	1	1	1	1	1	1	2	1	1	1
	DICVIV_00639	568289671| hypothetical protein NECAME_10693 [Necator americanus] gi	-	-	-	-	-	-	-	-	-	-	-	-	-	-	-	-	-	-	-	-	-	-	-	-	-	-	-	-	-	-	-	582	583	1749		10194	0	0	0	0	0	0	1	4	1	0	0
	DICVIV_00640	597847816| hypothetical protein Y032_0141g2202 [Ancylostoma ceylanicum]	-	-	-	-	-	-	-	-	-	-	-	-	-	-	-	-	-	-	-	-	-	-	-	-	-	-	-	-	-	-	-	192	193	579		21212	0	0	0	0	0	0	1	2	0	0	0
	DICVIV_00641	560117921| Thrombospondin domain containing protein [Haemonchus contortus]	-	-	-	-	-	-	-	-	-	-	-	-	-	-	-	-	-	-	-	-	-	-	-	-	R17.3	-	-	Y	-	-	-	105	106	318		3056	1	1	2	1	1	1	1	2	1	1	1
	DICVIV_00642	597872057| hypothetical protein Y032_0019g3821 [Ancylostoma ceylanicum]	IPR004095: TGS; IPR012676: TGS-like	-	-	-	K06944: Unclassified	-	-	-	-	-	-	-	-	-	-	-	-	-	-	-	-	-	-	-	-	-	-	-	-	-	-	195	196	588		4391	1	1	1	1	1	1	1	1	1	1	1
	DICVIV_00643	395862300| PREDICTED: developmentally-regulated GTP-binding protein 1-like, partial [Otolemur garnettii]	IPR002917: GTP-binding domain, HSR1-related; IPR005225: Small GTP-binding protein domain; IPR006073: GTP1/OBG; IPR006074: GTP1/OBG, conserved site	GO:0005525: GTP binding	-	GO:0005622: intracellular	K06944: Unclassified	-	-	-	-	-	-	-	-	-	-	-	-	-	-	-	-	-	-	-	-	-	-	-	-	-	-	85	86	258		-	0	0	0	0	0	0	1	0	0	0	0
	DICVIV_00644	568293981| hypothetical protein NECAME_08821 [Necator americanus]	-	-	-	-	-	-	Y	-	-	-	-	-	-	-	-	-	-	-	-	-	-	T28D6.5b	III	T28D6.5	T28D6.5b	-	-	-	-	-	-	659	660	1980		9678	0	0	0	1	1	1	1	1	1	1	0
	DICVIV_00645	560121746| Hypothetical protein CBG24776 [Haemonchus contortus]	-	-	-	-	K06944: Unclassified	-	-	-	-	-	-	-	-	-	-	-	-	-	-	-	-	-	-	-	-	-	-	Y	-	-	-	81	82	246		13018	0	0	0	0	1	1	1	1	1	0	0
	DICVIV_00646	560138665| Cold-shock protein domain containing protein [Haemonchus contortus]	IPR002059: Cold-shock protein, DNA-binding; IPR011129: Cold shock protein; IPR012340: Nucleic acid-binding, OB-fold; IPR016027: Nucleic acid-binding, OB-fold-like; IPR019844: Cold-shock conserved site	GO:0003676: nucleic acid binding; GO:0003677: DNA binding	GO:0006355: regulation of transcription, DNA-dependent	-	K09276: Y-box-binding protein 1	-	-	-	-	-	-	-	-	-	-	-	-	-	-	-	-	F46F11.2	I	cey-2	F46F11.2	-	-	Y	-	-	-	349	350	1050		7040	0	0	0	1	2	1	1	2	1	2	0
	DICVIV_00647	560121902| unnamed protein product, partial [Haemonchus contortus]	-	-	-	-	K03243: translation initiation factor 5B	ko03013	-	-	-	-	-	-	-	-	-	-	-	-	-	-	-	-	-	-	-	-	-	Y	-	-	-	389	390	1170		5725	1	1	0	1	0	0	1	3	2	0	1
	DICVIV_00648	560117541| Ribosomal protein S1 domain containing protein [Haemonchus contortus] gi	IPR000340: Dual specificity phosphatase, catalytic domain; IPR000387: Protein-tyrosine/Dual-specificity phosphatase; IPR003107: RNA-processing protein, HAT helix; IPR011990: Tetratricopeptide-like helical; IPR013026: Tetratricopeptide repeat-containing; IPR016130: Protein-tyrosine phosphatase, active site; IPR020422: Dual specificity phosphatase, subgroup, catalytic domain	GO:0004725: protein tyrosine phosphatase activity; GO:0005488: binding; GO:0005515: protein binding; GO:0008138: protein tyrosine/serine/threonine phosphatase activity; GO:0016791: phosphatase activity	GO:0006396: RNA processing; GO:0006470: protein dephosphorylation; GO:0016311: dephosphorylation	GO:0005622: intracellular	K14792: rRNA biogenesis protein RRP5	-	Y	-	-	-	-	-	-	-	-	-	-	-	-	-	-	-	-	-	-	-	-	Y	-	-	-	823	824	2472		2039	1	1	1	3	1	1	3	1	3	1	1
	DICVIV_00649	560117541| Ribosomal protein S1 domain containing protein [Haemonchus contortus]	-	-	-	-	K14792: rRNA biogenesis protein RRP5	-	-	-	-	-	-	-	-	-	-	-	-	-	-	-	-	-	-	-	-	-	-	Y	-	-	-	234	235	705		2039	1	1	1	3	1	1	3	1	3	1	1
	DICVIV_00650	560117541| Ribosomal protein S1 domain containing protein [Haemonchus contortus]	IPR003029: Ribosomal protein S1, RNA-binding domain; IPR012340: Nucleic acid-binding, OB-fold; IPR016027: Nucleic acid-binding, OB-fold-like; IPR022967: RNA-binding domain, S1	GO:0003723: RNA binding	-	-	K14792: rRNA biogenesis protein RRP5	-	-	-	-	-	-	-	-	-	-	-	-	-	-	-	-	-	-	-	C16A3.3	-	-	Y	-	-	-	582	583	1749		2039	1	1	1	3	1	1	3	1	3	1	1
	DICVIV_00651	597890082| hypothetical protein Y032_0718g1804 [Ancylostoma ceylanicum]	-	-	-	-	-	-	-	-	-	-	-	-	-	-	-	-	-	-	-	-	-	-	-	-	-	-	-	-	-	-	-	125	126	378		30988	0	0	0	0	0	0	1	1	0	0	0
	DICVIV_00652	597882644| hypothetical protein Y032_0003g1348 [Ancylostoma ceylanicum]	IPR000095: PAK-box/P21-Rho-binding; IPR000697: EVH1; IPR011993: Pleckstrin homology-type	GO:0005515: protein binding	-	-	K05747: Wiskott-Aldrich syndrome protein	ko04062 ko04520 ko04666 ko04810 ko05100 ko05130 ko05131 ko05132	Y	-	-	-	-	-	-	-	-	-	-	-	-	-	-	C31C9.6	II	-	-	-	-	-	-	-	-	623	624	1872		11627	0	0	0	0	0	0	1	3	1	0	0
	DICVIV_00653	568297018| hypothetical protein NECAME_17489 [Necator americanus]	-	-	-	-	-	-	-	-	-	-	-	-	-	-	-	-	-	-	-	-	-	T04A8.4	III	-	T04A8.4	-	-	-	-	-	-	161	162	486		6587	0	0	0	1	2	1	1	2	1	1	0
	DICVIV_00654	597882636| hypothetical protein Y032_0003g1344 [Ancylostoma ceylanicum]	IPR001140: ABC transporter, transmembrane domain; IPR003439: ABC transporter-like; IPR003593: ATPase, AAA+ type, core; IPR011527: ABC transporter, transmembrane domain, type 1; IPR017871: ABC transporter, conserved site; IPR017940: ABC transporter, integral membrane type 1	GO:0000166: nucleotide binding; GO:0005524: ATP binding; GO:0016887: ATPase activity; GO:0017111: nucleoside-triphosphatase activity; GO:0042626: ATPase activity, coupled to transmembrane movement of substances	GO:0006810: transport; GO:0055085: transmembrane transport	GO:0016021: integral to membrane	K05661: ATP-binding cassette, subfamily B (MDR/TAP), member 6	ko02010	Y	-	-	-	-	-	-	-	-	-	-	-	-	-	-	W09D6.6	III	hmt-1	W09D6.6	-	-	-	-	-	-	578	579	1737		3018	1	1	1	1	0	0	1	6	1	1	1
	DICVIV_00655	597882633| hypothetical protein Y032_0003g1343 [Ancylostoma ceylanicum]	-	-	-	-	K14827: pre-rRNA-processing protein IPI1	-	-	-	-	-	-	-	-	-	-	-	-	-	-	-	-	Y48A6C.4	III	-	Y48A6C.4	-	-	Y	-	-	-	346	347	1041		6178	0	0	0	2	1	2	1	3	1	2	0
	DICVIV_00656	560135450| unnamed protein product [Haemonchus contortus]	IPR001748: G10 protein	-	-	GO:0005634: nucleus	K12873: bud site selection protein 31	ko03040	-	-	-	-	-	-	-	-	-	-	-	-	-	-	-	C07A9.2	III	-	C07A9.2	-	Y	-	-	-	-	116	117	351		3703	1	1	1	1	1	1	1	1	1	1	1
	DICVIV_00657	597882624| hypothetical protein Y032_0003g1340 [Ancylostoma ceylanicum]	IPR001214: SET domain	GO:0005515: protein binding	-	-	K11426: SET and MYND domain-containing protein	-	-	-	-	-	-	-	-	-	-	-	-	-	-	-	-	-	-	-	C07A9.7a	-	Y	-	-	-	-	344	345	1035		10190	0	0	0	0	0	0	1	2	2	1	0
	DICVIV_00658	597882621| hypothetical protein Y032_0003g1339 [Ancylostoma ceylanicum]	IPR004327: Phosphotyrosyl phosphatase activator, PTPA	GO:0019211: phosphatase activator activity	-	-	K17605: PPP2R4, PTPA; serine/threonine-protein phosphatase 2A activator	-	-	-	-	-	-	-	-	-	-	-	-	-	-	-	-	Y71H2AM.20a	III	Y71H2AM.20	Y71H2AM.20a	-	-	Y	-	-	-	341	342	1026		3006	1	1	1	1	1	1	1	2	1	1	1
	DICVIV_00659	560135445| unnamed protein product [Haemonchus contortus] gi	IPR002048: Calcium-binding EF-hand; IPR008011: Complex 1 LYR protein; IPR011992: EF-hand-like domain; IPR018249: EF-HAND 2; IPR019410: Nicotinamide N-methyltransferase, putative	GO:0005509: calcium ion binding	-	-	K10840: centrin-2	ko03420	-	-	-	-	-	-	-	-	-	-	-	-	-	-	-	-	-	-	R08D7.4a	-	-	-	-	-	-	636	637	1911		3961	0	0	0	1	1	1	1	2	1	1	3
	DICVIV_00660	597860538| hypothetical protein Y032_0058g2908 [Ancylostoma ceylanicum]	IPR001878: Zinc finger, CCHC-type; IPR002059: Cold-shock protein, DNA-binding; IPR011129: Cold shock protein; IPR012340: Nucleic acid-binding, OB-fold; IPR013084: Zinc finger, CCHC retroviral-type; IPR016027: Nucleic acid-binding, OB-fold-like	GO:0003676: nucleic acid binding; GO:0003677: DNA binding; GO:0008270: zinc ion binding	GO:0006355: regulation of transcription, DNA-dependent	-	K09250: cellular nucleic acid-binding protein	-	-	-	-	-	-	-	-	-	-	-	-	-	-	-	-	F02E9.2a	I	lin-28	F02E9.2a	-	-	-	-	-	-	154	155	465		6265	0	2	0	0	1	1	1	1	1	1	1
	DICVIV_00661	597865769| hypothetical protein Y032_0038g3665 [Ancylostoma ceylanicum]	IPR000169: Peptidase, cysteine peptidase active site; IPR001300: Peptidase C2, calpain, catalytic domain; IPR022682: Peptidase C2, calpain, large subunit, domain III; IPR022683: Peptidase C2, calpain, domain III; IPR022684: Peptidase C2, calpain family	GO:0004197: cysteine-type endopeptidase activity; GO:0004198: calcium-dependent cysteine-type endopeptidase activity	GO:0006508: proteolysis	GO:0005622: intracellular	K08585: calpain, invertebrate	-	-	-	-	-	-	-	-	-	-	-	-	-	-	C02A	C	C06G4.2a	III	clp-1	C06G4.2a	-	-	-	-	-	-	670	671	2013		1122	1	1	1	3	2	2	2	3	2	5	6
	DICVIV_00662	597865766| hypothetical protein Y032_0038g3664 [Ancylostoma ceylanicum]	IPR002313: Lysyl-tRNA synthetase, class II; IPR004364: Aminoacyl-tRNA synthetase, class II (D/K/N); IPR004365: Nucleic acid binding, OB-fold, tRNA/helicase-type; IPR006195: Aminoacyl-tRNA synthetase, class II; IPR012340: Nucleic acid-binding, OB-fold; IPR016027: Nucleic acid-binding, OB-fold-like; IPR018149: Lysyl-tRNA synthetase, class II, C-terminal; IPR018150: Aminoacyl-tRNA synthetase, class …	GO:0000166: nucleotide binding; GO:0003676: nucleic acid binding; GO:0004812: aminoacyl-tRNA ligase activity; GO:0004824: lysine-tRNA ligase activity; GO:0005524: ATP binding	GO:0006412: translation; GO:0006418: tRNA aminoacylation for protein translation; GO:0006430: lysyl-tRNA aminoacylation	GO:0005737: cytoplasm	K04567: lysyl-tRNA synthetase, class II	ko00970	-	Y	-	Y	-	-	-	-	Y	6.1.1.6	Y	Y	Y	-	-	T02G5.9b	II	kars-1	T02G5.9b	-	-	-	-	-	-	565	566	1698		3960	0	1	1	1	1	1	1	2	1	1	1
	DICVIV_00663	597865765| hypothetical protein Y032_0038g3663 [Ancylostoma ceylanicum]	IPR007052: CS-like domain; IPR008978: HSP20-like chaperone	-	-	-	K15730: cytosolic prostaglandin-E synthase	ko00590	-	-	-	-	-	-	-	-	-	-	-	-	-	-	-	ZC395.10	III	-	ZC395.10	Y	-	Y	-	-	-	188	189	567		3771	1	0	0	1	2	1	1	2	1	1	1
	DICVIV_00664	560125471| myosin heavy chain [Haemonchus contortus] gi	-	-	-	-	K02331: DNA polymerase phi subunit	-	-	-	-	-	-	-	-	-	-	-	-	-	-	-	-	-	-	-	-	-	-	-	-	-	-	713	714	2142		24789	0	0	0	0	0	0	1	1	1	0	0
	DICVIV_00665	560133575| Ubiquinone biosynthesis protein COQ7 domain containing protein [Haemonchus contortus]	IPR009078: Ferritin/ribonucleotide reductase-like; IPR011566: Ubiquinone biosynthesis protein Coq7	GO:0016491: oxidoreductase activity; GO:0046914: transition metal ion binding	GO:0006744: ubiquinone biosynthetic process; GO:0055114: oxidation-reduction process	-	K06134: ubiquinone biosynthesis monooxygenase Coq7	ko00130	Y	-	-	-	-	-	-	-	-	-	-	-	-	-	-	ZC395.2	III	clk-1	ZC395.2	-	-	-	-	-	-	132	133	399		6302	0	1	1	1	0	1	1	1	0	1	1
	DICVIV_00666	560133574| Cation efflux protein domain containing protein [Haemonchus contortus] gi	IPR002524: Cation efflux protein; IPR008658: Kinesin-associated protein; IPR011989: Armadillo-like helical; IPR016024: Armadillo-type fold	GO:0005488: binding; GO:0008324: cation transmembrane transporter activity; GO:0019894: kinesin binding	GO:0006812: cation transport; GO:0055085: transmembrane transport	GO:0005871: kinesin complex; GO:0016021: integral to membrane	K14693: solute carrier family 30 (zinc transporter), member 6	-	Y	-	-	-	-	-	-	-	-	-	-	-	-	-	-	F08F8.3a	III	kap-1	F08F8.3a	-	-	-	-	-	-	1179	1180	3540		5708	0	0	0	1	1	1	1	2	1	1	1
	DICVIV_00667	568280820| HORMA domain protein [Necator americanus]	IPR003511: DNA-binding HORMA	-	GO:0007067: mitosis	-	-	-	-	-	-	-	-	-	-	-	-	-	-	-	-	-	-	Y73B6BL.2	IV	htp-2	-	-	-	Y	-	-	-	412	413	1239		8864	0	0	0	2	0	0	1	1	1	2	0
	DICVIV_00668	560116938| unnamed protein product [Haemonchus contortus]	IPR006028: Gamma-aminobutyric acid A receptor; IPR006029: Neurotransmitter-gated ion-channel transmembrane domain; IPR006201: Neurotransmitter-gated ion-channel; IPR006202: Neurotransmitter-gated ion-channel ligand-binding; IPR018000: Neurotransmitter-gated ion-channel, conserved site	GO:0005230: extracellular ligand-gated ion channel activity	GO:0006810: transport; GO:0006811: ion transport	GO:0016020: membrane; GO:0016021: integral to membrane; GO:0045211: postsynaptic membrane	K05181: gamma-aminobutyric acid receptor subunit beta	ko04080 ko04723 ko04726 ko04727 ko05032 ko05033	Y	Y	-	-	-	-	-	-	-	-	-	-	-	-	-	T20B12.9	III	lgc-50	T20B12.9	-	-	Y	-	Y	-	493	494	1482		10782	0	0	0	1	1	1	1	1	0	1	0
	DICVIV_00669	597852578| hypothetical protein Y032_0102g3448 [Ancylostoma ceylanicum]	IPR000535: Major sperm protein; IPR008962: PapD-like	GO:0005198: structural molecule activity	-	-	K06096: vesicle-associated membrane protein-associated protein A	ko04530	-	-	-	-	-	-	-	-	-	-	-	-	-	-	-	-	-	-	F54H5.3	-	-	-	-	-	-	179	180	540		12947	0	0	0	1	1	0	1	1	0	1	0
	DICVIV_00670	560116937| unnamed protein product [Haemonchus contortus]	IPR006102: Glycoside hydrolase, family 2, immunoglobulin-like beta-sandwich; IPR008979: Galactose-binding domain-like; IPR013781: Glycoside hydrolase, subgroup, catalytic core; IPR013812: Glycoside hydrolase, family 2/20, immunoglobulin-like beta-sandwich domain; IPR017853: Glycoside hydrolase, superfamily	GO:0003824: catalytic activity; GO:0004553: hydrolase activity, hydrolyzing O-glycosyl compounds; GO:0043169: cation binding	GO:0005975: carbohydrate metabolic process	-	K01192: beta-mannosidase	ko00511 ko04142	-	Y	Y	Y	-	-	-	-	-	-	-	-	-	-	-	C33G3.4	X	-	C33G3.4	-	-	-	-	-	-	877	878	2634		3588	1	1	2	1	1	1	1	1	1	1	1
	DICVIV_00671	560140204| beta-sarcoglycan-like [Haemonchus contortus]	IPR006875: Sarcoglycan complex subunit protein	-	GO:0007010: cytoskeleton organization	GO:0016012: sarcoglycan complex; GO:0016021: integral to membrane	K12566: beta-sarcoglycan	ko05410 ko05412 ko05414 ko05416	Y	-	-	-	-	-	-	-	-	-	-	-	-	-	-	K01A2.1	II	sgcb-1	K01A2.1	-	-	Y	-	-	-	237	238	714		7370	1	1	1	1	1	1	1	1	1	1	0
	DICVIV_00672	560126880| Cytoskeleton-associated protein domain containing protein [Haemonchus contortus]	IPR000938: Cytoskeleton-associated protein, Gly-rich domain; IPR023092: Cytoskeleton-associated protein, Gly-rich conserved site	-	-	-	K10421: CAP-Gly domain-containing linker protein 1	-	-	-	-	-	-	-	-	-	-	-	-	-	-	-	-	-	-	-	-	-	-	-	-	-	-	233	234	702		14184	0	0	0	0	0	0	1	2	1	0	0
	DICVIV_00673	597872033| hypothetical protein Y032_0019g3804 [Ancylostoma ceylanicum]	-	-	-	-	K12478: early endosome antigen 1	ko04144 ko04145 ko05152	-	-	-	-	-	-	-	-	-	-	-	-	-	M23B	M	M01A8.2a	III	M01A8.2	M01A8.2a	-	-	-	-	-	-	570	571	1713		8306	0	0	0	1	1	1	1	2	1	1	0
	DICVIV_00674	597878474| hypothetical protein Y032_0008g210 [Ancylostoma ceylanicum]	IPR001092: Helix-loop-helix DNA-binding domain; IPR011598: Helix-loop-helix DNA-binding; IPR022575: Neurogenic differentiation factor, domain of unknown function	GO:0030528: transcription regulator activity	GO:0006355: regulation of transcription, DNA-dependent	GO:0005634: nucleus	K08033: neurogenic differentiation factor 1	ko04950	-	-	-	-	-	-	-	-	-	-	-	-	-	-	-	-	-	-	-	-	-	Y	-	-	-	108	109	327		11201	0	0	0	1	2	1	1	0	0	0	0
	DICVIV_00675	597872014| hypothetical protein Y032_0019g3792 [Ancylostoma ceylanicum]	IPR001092: Helix-loop-helix DNA-binding domain; IPR011598: Helix-loop-helix DNA-binding; IPR015789: Twist	GO:0030528: transcription regulator activity	GO:0006355: regulation of transcription, DNA-dependent	GO:0005634: nucleus	K09069: twist	ko05205	-	-	-	-	-	-	-	-	-	-	-	-	-	-	-	C02B8.4	X	hlh-8	C02B8.4	-	-	Y	-	-	-	167	168	504		5481	1	1	1	1	0	1	1	1	1	1	1
	DICVIV_00676	597872022| hypothetical protein Y032_0019g3799 [Ancylostoma ceylanicum]	IPR002928: Myosin tail	GO:0003774: motor activity	-	GO:0016459: myosin complex	K10352: myosin heavy chain	ko04530 ko05416	-	-	-	-	-	-	-	-	-	-	-	-	-	-	-	-	-	-	-	-	-	-	-	-	-	289	290	870		-	0	0	0	0	0	0	1	0	0	0	0
	DICVIV_00677	568293984| oxidoreductase, aldo/keto reductase family protein [Necator americanus]	IPR001395: Aldo/keto reductase; IPR018170: Aldo/keto reductase, conserved site; IPR020471: Aldo/keto reductase subgroup; IPR023210: NADP-dependent oxidoreductase domain	GO:0016491: oxidoreductase activity	GO:0055114: oxidation-reduction process	-	K05885: 2,5-diketo-D-gluconate reductase	-	-	-	-	-	-	-	-	-	-	-	-	-	-	-	-	K07C5.2	V	-	K07C5.2	-	-	Y	-	-	-	298	299	897		11658	0	0	0	0	0	0	1	2	1	1	0
	DICVIV_00678	560126241| DNA mismatch repair protein MutS domain containing protein, partial [Haemonchus contortus]	IPR000432: DNA mismatch repair protein MutS, C-terminal domain	GO:0005524: ATP binding; GO:0030983: mismatched DNA binding	GO:0006298: mismatch repair	-	K08740: DNA mismatch repair protein MSH4	-	-	-	-	-	-	-	-	-	-	-	-	-	-	-	-	-	-	-	-	-	-	Y	-	-	-	196	197	591		30989	1	0	0	0	0	0	1	0	0	0	0
	DICVIV_00679	597894472| hypothetical protein Y032_0524g2921 [Ancylostoma ceylanicum]	IPR007696: DNA mismatch repair protein MutS, core	GO:0005524: ATP binding; GO:0030983: mismatched DNA binding	GO:0006298: mismatch repair	-	K08740: DNA mismatch repair protein MSH4	-	-	-	-	-	-	-	-	-	-	-	-	-	-	-	-	-	-	-	-	-	-	Y	-	-	-	219	220	660		4003	1	1	1	1	1	1	1	2	1	1	1
	DICVIV_00680	568291729| SCP-like protein [Necator americanus]	IPR001283: Allergen V5/Tpx-1-related; IPR014044: CAP domain; IPR018244: Allergen V5/Tpx-1-related, conserved site	-	-	GO:0005576: extracellular region	K13449: pathogenesis-related protein 1	ko04075 ko04626	-	-	-	-	-	-	-	-	-	-	-	-	-	-	-	F48E8.1a	III	lon-1	F48E8.1a	-	-	-	-	-	-	281	282	846		5560	1	1	1	1	2	1	1	2	1	1	0
	DICVIV_00681	393905085| hypothetical protein LOAG_05071 [Loa loa]	-	-	-	-	-	-	Y	-	-	-	-	-	-	-	-	-	-	-	-	-	-	T23F11.11	III	-	T23F11.11	-	-	Y	-	-	-	144	145	435		5632	0	0	0	1	1	1	2	1	1	6	0
	DICVIV_00682	560123014| E2F-associated phosphoprotein domain containing protein [Haemonchus contortus]	IPR019370: E2F-associated phosphoprotein	-	-	-	-	-	-	-	-	-	-	-	-	-	-	-	-	-	-	-	-	F48E8.2	III	-	F48E8.2	-	-	-	-	-	-	404	405	1215		2963	1	1	1	1	1	1	1	5	1	1	1
	DICVIV_00683	560123015| Glucosidase II beta subunit domain containing protein [Haemonchus contortus]	-	-	-	-	-	-	-	-	-	-	-	-	-	-	-	-	-	-	-	-	-	-	-	-	-	-	-	-	-	-	-	527	528	1584		6606	1	0	1	1	0	1	1	4	1	1	0
	DICVIV_00684	560123016| DNA-directed RNA polymerase domain containing protein [Haemonchus contortus]	IPR008193: DNA-directed RNA polymerase Rpb11, 13-16kDa subunit, conserved site; IPR009025: DNA-directed RNA polymerase, RBP11-like; IPR011261: DNA-directed RNA polymerase, dimerisation	GO:0003677: DNA binding; GO:0003899: DNA-directed RNA polymerase activity; GO:0046983: protein dimerization activity	GO:0006351: transcription, DNA-dependent	-	K03008: DNA-directed RNA polymerase II subunit RPB11	ko00230 ko00240 ko03020 ko05016 ko05169	-	-	-	-	-	-	-	-	-	-	-	-	-	-	-	W01G7.3	II	rpb-11	W01G7.3	-	-	-	-	-	-	120	121	363		2964	0	0	1	1	1	2	1	4	1	1	1
	DICVIV_00685	597894469| hypothetical protein Y032_0524g2919 [Ancylostoma ceylanicum]	IPR004944: Cyclin-dependent kinase 5 activator; IPR013763: Cyclin-like	GO:0016534: cyclin-dependent protein kinase 5 activator activity	-	GO:0016533: cyclin-dependent protein kinase 5 holoenzyme complex	K11716: cyclin-dependent kinase 5 activator 1	ko05010 ko05030	-	-	-	-	-	-	-	-	-	-	-	-	-	-	-	-	-	-	T23F11.3b	-	-	-	-	-	-	225	226	678		2210	2	1	0	1	1	1	1	3	1	1	2
	DICVIV_00686	560126242| Cyclin-dependent kinase 5 activator domain containing protein [Haemonchus contortus]	-	-	-	-	K11716: cyclin-dependent kinase 5 activator 1	ko05010 ko05030	-	-	-	-	-	-	-	-	-	-	-	-	-	-	-	-	-	-	-	-	-	-	-	-	-	210	211	633		9138	0	0	0	1	1	1	1	2	1	0	0
	DICVIV_00687	560124839| Hypothetical protein CBG09214 [Haemonchus contortus]	-	-	-	-	K06628: cell division control protein 45	ko04110 ko04111 ko04113	Y	-	-	-	-	-	-	-	-	-	-	-	-	-	-	F34D10.9	III	-	-	-	-	-	-	-	-	399	400	1200		9124	0	0	0	1	1	1	1	2	0	1	0
	DICVIV_00688	560124840| Synaptobrevin domain containing protein [Haemonchus contortus]	IPR001388: Synaptobrevin	-	GO:0016192: vesicle-mediated transport	GO:0016021: integral to membrane	K08514: vesicle-associated membrane protein 5	ko04130	Y	-	-	-	-	-	-	-	-	-	-	-	-	-	-	C30A5.5ZK795.4	III	-	C30A5.5	-	-	-	-	-	-	98	99	297		7572	0	0	0	0	1	1	1	2	1	3	0
	DICVIV_00689	597871459| hypothetical protein Y032_0021g454 [Ancylostoma ceylanicum]	IPR007282: NOT2/NOT3/NOT5	GO:0030528: transcription regulator activity	GO:0006355: regulation of transcription, DNA-dependent	GO:0005634: nucleus	K12580: CCR4-NOT transcription complex subunit 3	ko03018	-	-	-	-	-	-	-	-	-	-	-	-	-	-	-	-	-	-	Y56A3A.1a	-	-	-	-	-	-	203	204	612		1400	2	1	1	1	1	1	2	3	1	1	9
	DICVIV_00690	597871456| hypothetical protein Y032_0021g454 [Ancylostoma ceylanicum]	IPR007207: Not CCR4-Not complex component, N-terminal	GO:0030528: transcription regulator activity	GO:0006355: regulation of transcription, DNA-dependent	GO:0005634: nucleus	K12580: CCR4-NOT transcription complex subunit 3	ko03018	-	-	-	-	-	-	-	-	-	-	-	-	-	-	-	-	-	-	-	-	-	-	-	-	-	177	178	534		1400	2	1	1	1	1	1	2	3	1	1	9
	DICVIV_00691	568294727| putative phenylpyruvate tautomerase [Necator americanus]	IPR001398: Macrophage migration inhibitory factor; IPR014347: Tautomerase	-	-	-	K07253: phenylpyruvate tautomerase	ko00350 ko00360	-	-	-	-	-	-	-	-	Y	5.3.2.1	Y	N	-	-	-	Y56A3A.3	III	mif-1	Y56A3A.3	-	-	Y	-	-	-	69	70	210		6389	0	1	1	1	1	1	1	1	1	1	1
	DICVIV_00692	560126638| unnamed protein product [Haemonchus contortus]	-	-	-	-	-	-	-	-	-	-	-	-	-	-	-	-	-	-	-	-	-	-	-	-	-	-	-	Y	-	-	-	171	172	516		11683	0	0	0	0	0	0	1	3	1	0	0
	DICVIV_00693	560131802| Pre-mRNA-processing-splicing factor 8 and PROCN and RNA recognition motif and Mov34 MPN PAD-1 and PRO domain containing protein [Haemonchus contortus]	IPR000555: Mov34/MPN/PAD-1; IPR001680: WD40 repeat; IPR011046: WD40 repeat-like-containing domain; IPR012591: Pre-mRNA-processing-splicing factor 8; IPR012592: PROCN; IPR012984: PRO, C-terminal; IPR015943: WD40/YVTN repeat-like-containing domain; IPR017986: WD40-repeat-containing domain; IPR019580: Pre-mRNA-processing-splicing factor 8, U6-snRNA-binding; IPR019581: Pre-mRNA-processing-splicing fa…	GO:0005515: protein binding	GO:0000398: nuclear mRNA splicing, via spliceosome	GO:0005681: spliceosomal complex	K12856: pre-mRNA-processing factor 8	ko03040	Y	-	-	-	-	-	-	-	-	-	-	-	-	-	-	C50C3.6	III	prp-8	C50C3.6	-	-	Y	-	-	-	2992	2993	8979		3033	1	1	1	1	2	1	1	2	1	1	1
	DICVIV_00694	597886368| hypothetical protein Y032_1140g3677, partial [Ancylostoma ceylanicum]	IPR000210: BTB/POZ-like; IPR002083: MATH; IPR008974: TRAF-like; IPR011333: BTB/POZ fold; IPR013069: BTB/POZ; IPR013322: TRAF-type	GO:0005515: protein binding	-	-	K10523: speckle-type POZ protein	-	-	-	-	-	-	-	-	-	-	-	-	-	-	-	-	C50C3.8	III	bath-42	C50C3.8	Y	Y	Y	-	-	-	427	428	1284		10582	0	0	0	1	1	1	1	0	1	1	0
	DICVIV_00695	568277406| endonuclease/exonuclease/phosphatase family protein [Necator americanus]	IPR000300: Inositol polyphosphate-related phosphatase; IPR005135: Endonuclease/exonuclease/phosphatase	GO:0004437: inositol or phosphatidylinositol phosphatase activity	-	-	K01106: inositol-1,4,5-trisphosphate 5-phosphatase	ko00562 ko04070	-	-	-	-	-	-	-	-	Y	3.1.3.56	Y	N	-	-	-	C50C3.7	III	-	C50C3.7	-	Y	Y	-	-	-	347	348	1044		7832	1	1	1	1	1	1	1	0	1	1	0
	DICVIV_00696	568277405| aspartyl aminopeptidase [Necator americanus]	IPR001948: Peptidase M18; IPR023358: Peptidase M18, domain 2	GO:0004177: aminopeptidase activity; GO:0008270: zinc ion binding	GO:0006508: proteolysis	-	K01267: aspartyl aminopeptidase	-	-	-	-	-	-	-	-	-	-	-	-	-	-	M18	M	F01F1.9	III	dnpp-1	F01F1.9	-	-	Y	-	-	-	467	468	1404		2946	1	1	2	1	1	1	2	2	1	1	1
	DICVIV_00697	568277405| aspartyl aminopeptidase [Necator americanus]	IPR001948: Peptidase M18; IPR023358: Peptidase M18, domain 2	GO:0004177: aminopeptidase activity; GO:0008270: zinc ion binding	GO:0006508: proteolysis	-	K01267: aspartyl aminopeptidase	-	-	-	-	-	-	-	-	-	-	-	-	-	-	M18	M	-	-	-	-	-	-	Y	-	-	-	474	475	1425		2946	1	1	2	1	1	1	2	2	1	1	1
	DICVIV_00698	560120694| Serine threonine protein kinase-related domain containing protein [Haemonchus contortus]	IPR000719: Protein kinase, catalytic domain; IPR002290: Serine/threonine-protein kinase domain; IPR011009: Protein kinase-like domain; IPR017441: Protein kinase, ATP binding site; IPR017442: Serine/threonine-protein kinase-like domain; IPR020635: Tyrosine-protein kinase, catalytic domain	GO:0004672: protein kinase activity; GO:0004674: protein serine/threonine kinase activity; GO:0005524: ATP binding; GO:0016772: transferase activity, transferring phosphorus-containing groups	GO:0006468: protein phosphorylation	-	K08815: tau tubulin kinase	-	-	-	-	-	CK1	N	N	-	-	-	-	-	-	-	-	-	-	-	-	-	-	-	-	-	-	471	472	1416		1893	0	0	0	3	1	1	4	7	2	4	0
	DICVIV_00699	560135494| unknown [Haemonchus contortus]	-	-	-	-	-	-	Y	Y	-	-	-	-	-	-	-	-	-	-	-	-	-	Y116A8C.23	IV	-	-	-	-	-	-	-	-	206	207	621		30991	0	0	0	0	0	0	1	1	0	0	0
	DICVIV_00700	560131804| Mitochondrial substrate solute carrier and Small-subunit processome and Transcription factor E2F dimerisation partner (TDP) domain containing protein [Haemonchus contortus]	IPR007144: Small-subunit processome, Utp11	-	GO:0006364: rRNA processing	GO:0032040: small-subunit processome	K14769: U3 small nucleolar RNA-associated protein 11	-	-	-	-	-	-	-	-	-	-	-	-	-	-	-	-	C16C10.2	III	-	C16C10.2	-	Y	-	-	-	-	311	312	936		4985	1	1	1	1	1	1	1	0	1	1	1
	DICVIV_00701	560125538| Aminoacyl-tRNA synthetase and Valyl Leucyl Isoleucyl-tRNA synthetase and Mitochondrial substrate solute carrier and Small-subunit processome and Transcription factor E2F dimerisation partner (TDP) domain containing protein [Haemonchus contortus]	IPR002300: Aminoacyl-tRNA synthetase, class Ia; IPR004493: Leucyl-tRNA synthetase, class Ia, archaeal/eukaryotic cytosolic; IPR009008: Valyl/Leucyl/Isoleucyl-tRNA synthetase, class Ia, editing domain; IPR009080: Aminoacyl-tRNA synthetase, class 1a, anticodon-binding; IPR013155: Valyl/Leucyl/Isoleucyl-tRNA synthetase, class I, anticodon-binding; IPR014729: Rossmann-like alpha/beta/alpha sandwich f…	GO:0000166: nucleotide binding; GO:0004812: aminoacyl-tRNA ligase activity; GO:0004823: leucine-tRNA ligase activity; GO:0005524: ATP binding	GO:0006412: translation; GO:0006418: tRNA aminoacylation for protein translation; GO:0006429: leucyl-tRNA aminoacylation	GO:0005737: cytoplasm	K01869: leucyl-tRNA synthetase	ko00970	Y	-	-	-	-	-	-	-	Y	6.1.1.4	Y	Y	Y	-	-	R74.1	III	lars-1	R74.1	-	Y	Y	-	-	-	1553	1554	4662		2648	1	2	1	1	1	2	1	2	1	1	1
	DICVIV_00702	568269852| hypothetical protein NECAME_00845 [Necator americanus]	-	-	-	-	-	-	Y	-	-	-	-	-	-	-	-	-	-	-	-	-	-	T01C8.2	X	-	T01C8.2	-	-	-	-	-	-	95	96	288		7481	0	0	0	1	2	1	1	2	1	1	0
	DICVIV_00703	560120337| C. briggsae CBR-NLP-36 protein [Haemonchus contortus]	-	-	-	-	-	-	Y	-	-	-	-	-	-	-	-	-	-	-	-	-	-	B0464.3	III	nlp-36	B0464.3	-	-	-	-	-	-	85	86	258		6892	1	2	0	1	0	1	2	1	1	2	0
	DICVIV_00704	560123762| Nucleic acid binding and Aminoacyl-tRNA synthetase domain containing protein [Haemonchus contortus]	IPR002312: Aspartyl/Asparaginyl-tRNA synthetase, class IIb; IPR004364: Aminoacyl-tRNA synthetase, class II (D/K/N); IPR004365: Nucleic acid binding, OB-fold, tRNA/helicase-type; IPR004523: Aspartyl-tRNA synthetase, class IIb, archea/euk type; IPR006195: Aminoacyl-tRNA synthetase, class II; IPR012340: Nucleic acid-binding, OB-fold; IPR016027: Nucleic acid-binding, OB-fold-like; IPR018150: Aminoacy…	GO:0000166: nucleotide binding; GO:0003676: nucleic acid binding; GO:0004812: aminoacyl-tRNA ligase activity; GO:0004815: aspartate-tRNA ligase activity; GO:0005524: ATP binding	GO:0006412: translation; GO:0006418: tRNA aminoacylation for protein translation; GO:0006422: aspartyl-tRNA aminoacylation	GO:0005737: cytoplasm	K01876: aspartyl-tRNA synthetase	ko00970	-	-	-	-	-	-	-	-	Y	6.1.1.12	Y	Y	Y	-	-	B0464.1	III	dars-1	B0464.1	-	-	-	-	-	-	521	522	1566		2715	1	1	1	2	1	1	1	2	2	1	1
	DICVIV_00705	560120335| Phosphatidylinositol-4-phosphate 5-kinase domain containing protein [Haemonchus contortus]	IPR002498: Phosphatidylinositol-4-phosphate 5-kinase, core; IPR016034: Phosphatidylinositol-4-phosphate 5-kinase, core, subgroup; IPR023610: Phosphatidylinositol-4-phosphate 5-kinase	GO:0016307: phosphatidylinositol phosphate kinase activity	GO:0046488: phosphatidylinositol metabolic process	-	K00920: 1-phosphatidylinositol-5-phosphate 4-kinase	ko00562 ko04070 ko04810	-	-	-	-	-	-	-	-	Y	2.7.1.149	Y	N	-	-	-	Y48G9A.8	III	ppk-2	Y48G9A.8	-	-	-	-	-	-	412	413	1239		2889	1	1	1	1	1	1	1	1	0	1	2
	DICVIV_00706	597887270| hypothetical protein Y032_0968g3243 [Ancylostoma ceylanicum]	IPR001752: Kinesin, motor domain; IPR019821: Kinesin, motor region, conserved site	GO:0003777: microtubule motor activity; GO:0005524: ATP binding	GO:0007018: microtubule-based movement	-	K10394: kinesin family member 3/17	-	-	-	-	-	-	-	-	-	-	-	-	-	-	-	-	-	-	-	Y50D7A.6	-	-	Y	-	-	-	254	255	765		29996	0	0	0	0	1	0	1	0	0	0	0
	DICVIV_00707	560120334| Kinesin domain containing protein [Haemonchus contortus]	-	-	-	-	K10394: kinesin family member 3/17	-	-	-	-	-	-	-	-	-	-	-	-	-	-	-	-	-	-	-	-	-	-	-	-	-	-	301	302	906		1215	0	0	0	2	2	2	4	4	3	2	3
	DICVIV_00708	560120333| Glutaredoxin domain containing protein [Haemonchus contortus]	IPR002109: Glutaredoxin; IPR012335: Thioredoxin fold; IPR012336: Thioredoxin-like fold	GO:0009055: electron carrier activity; GO:0015035: protein disulfide oxidoreductase activity	GO:0045454: cell redox homeostasis	-	K17479: GRXCR1; glutaredoxin domain-containing cysteine-rich protein 1	-	-	-	-	-	-	-	-	-	-	-	-	-	-	-	-	Y46E12A.3	III	-	Y46E12A.3	-	-	-	-	-	-	210	211	633		7062	0	0	0	0	0	0	1	1	1	1	1
	DICVIV_00709	597892574| hypothetical protein Y032_0597g455 [Ancylostoma ceylanicum]	IPR003104: Actin-binding FH2/DRF autoregulatory; IPR015425: Actin-binding FH2	GO:0003779: actin binding	GO:0016043: cellular component organization; GO:0030036: actin cytoskeleton organization	-	K05745: diaphanous 3	ko04810	-	-	-	-	-	-	-	-	-	-	-	-	-	-	-	K01B6.1	III	fozi-1	K01B6.1	-	-	-	-	-	-	669	670	2010		8373	0	0	0	1	1	1	1	2	1	1	0
	DICVIV_00710	560117368| Small nuclear RNA activating complex (SNAPc) domain containing protein [Haemonchus contortus]	IPR019188: Small nuclear RNA activating complex (SNAPc), subunit SNAP43	-	-	-	K15208: snRNA-activating protein complex subunit 1	-	-	-	-	-	-	-	-	-	-	-	-	-	-	-	-	R05F9.11	II	-	Y39E4B.2	-	-	Y	-	-	-	293	294	882		21369	0	0	0	0	0	0	1	2	0	0	0
	DICVIV_00711	597885077| hypothetical protein Y032_0001g412 [Ancylostoma ceylanicum]	-	-	-	-	-	-	-	-	-	-	-	-	-	-	-	-	-	-	-	-	-	-	-	-	-	-	-	-	-	-	-	150	151	453		-	0	0	0	0	0	0	1	0	0	0	0
	DICVIV_00712	560118966| Methyltransferase type 11 domain containing protein [Haemonchus contortus]	IPR013216: Methyltransferase type 11	GO:0008168: methyltransferase activity	GO:0008152: metabolic process	-	K15444: tRNA (uracil-5-)-methyltransferase TRM9	-	-	-	-	-	-	-	-	-	-	-	-	-	-	-	-	-	-	-	-	-	-	-	-	-	-	84	85	255		7253	0	0	0	1	2	2	2	1	1	1	0
	DICVIV_00713	597885077| hypothetical protein Y032_0001g412 [Ancylostoma ceylanicum]	-	-	-	-	K15444: tRNA (uracil-5-)-methyltransferase TRM9	-	-	-	-	-	-	-	-	-	-	-	-	-	-	-	-	C35D10.12	III	-	C35D10.12	-	-	-	-	-	-	230	231	693		7253	0	0	0	1	2	2	2	1	1	1	0
	DICVIV_00714	560135113| N-acetyltransferase B complex domain containing protein [Haemonchus contortus]	-	-	-	-	-	-	-	-	-	-	-	-	-	-	-	-	-	-	-	-	-	-	-	-	-	-	-	-	-	-	-	259	260	780		1994	1	2	1	1	1	1	2	4	2	1	1
	DICVIV_00715	560117378| C330023M02Rik protein [Haemonchus contortus]	-	-	-	-	-	-	-	-	-	-	-	-	-	-	-	-	-	-	-	-	-	-	-	-	R13F6.10	-	-	Y	-	-	-	275	276	828		1994	1	2	1	1	1	1	2	4	2	1	1
	DICVIV_00716	560117379| LUC7 related domain containing protein [Haemonchus contortus]	IPR004882: LUC7-related	-	-	-	K13212: RNA-binding protein Luc7-like 2	-	-	-	-	-	-	-	-	-	-	-	-	-	-	-	-	Y119D3B.12a	III	Y119D3B.12	Y119D3B.12a	-	-	Y	-	-	-	397	398	1194		2418	1	1	1	1	1	1	2	4	1	2	1
	DICVIV_00717	568290659| Annexin [Necator americanus]	IPR001464: Annexin; IPR018252: Annexin repeat, conserved site; IPR018502: Annexin repeat	GO:0005509: calcium ion binding; GO:0005544: calcium-dependent phospholipid binding	-	-	K17095: ANXA7_11; annexin A7/11	-	-	-	-	-	-	-	-	-	-	-	-	-	-	-	-	ZC155.1	III	nex-1	ZC155.1	-	-	-	-	-	-	258	259	777		10701	0	0	0	1	0	1	1	1	1	1	0
	DICVIV_00718	597867153| hypothetical protein Y032_0033g2713 [Ancylostoma ceylanicum]	IPR000194: ATPase, alpha/beta subunit, nucleotide-binding domain; IPR000793: ATPase, F1/V1/A1 complex, alpha/beta subunit, C-terminal; IPR004100: ATPase, F1/V1/A1 complex, alpha/beta subunit, N-terminal; IPR005722: ATPase, F1 complex, beta subunit; IPR018118: ATPase, F1/A1 complex, alpha/beta subunit, N-terminal; IPR020003: ATPase, alpha/beta subunit, nucleotide-binding domain, active site	GO:0005524: ATP binding; GO:0008553: hydrogen-exporting ATPase activity, phosphorylative mechanism; GO:0016820: hydrolase activity, acting on acid anhydrides, catalyzing transmembrane movement of substances; GO:0046933: hydrogen ion transporting ATP synthase activity, rotational mechanism; GO:0046961: proton-transporting ATPase activity, rotational mechanism	GO:0015986: ATP synthesis coupled proton transport; GO:0015991: ATP hydrolysis coupled proton transport; GO:0015992: proton transport; GO:0046034: ATP metabolic process	GO:0016469: proton-transporting two-sector ATPase complex; GO:0033178: proton-transporting two-sector ATPase complex, catalytic domain; GO:0045261: proton-transporting ATP synthase complex, catalytic core F(1)	K02133: F-type H+-transporting ATPase subunit beta	ko00190 ko05010 ko05012 ko05016	-	-	-	-	-	-	-	-	-	-	-	-	-	-	-	C34E10.6	III	atp-2	C34E10.6	-	Y	Y	-	-	-	514	515	1545		2922	1	2	1	1	1	1	1	1	1	1	1
	DICVIV_00719	597867134| hypothetical protein Y032_0033g2705 [Ancylostoma ceylanicum] gi	IPR001841: Zinc finger, RING-type; IPR006845: Pex, N-terminal; IPR007857: Skb1 methyltransferase; IPR013083: Zinc finger, RING/FYVE/PHD-type; IPR017907: Zinc finger, RING-type, conserved site	GO:0005515: protein binding; GO:0008168: methyltransferase activity; GO:0008270: zinc ion binding	GO:0007031: peroxisome organization	GO:0005737: cytoplasm; GO:0005778: peroxisomal membrane	K02516: protein arginine N-methyltransferase 5	ko03013 ko04111	Y	-	-	-	-	-	-	-	-	-	-	-	-	-	-	C34E10.5	III	prmt-5	C34E10.5	-	Y	-	-	-	-	1357	1358	4074		3153	2	1	1	1	1	1	1	1	2	1	1
	DICVIV_00720	560117384| Aminoacyl-tRNA synthetase domain containing protein [Haemonchus contortus]	IPR002305: Aminoacyl-tRNA synthetase, class Ib; IPR002306: Tryptophanyl-tRNA synthetase, class Ib; IPR014729: Rossmann-like alpha/beta/alpha sandwich fold	GO:0000166: nucleotide binding; GO:0004812: aminoacyl-tRNA ligase activity; GO:0004830: tryptophan-tRNA ligase activity; GO:0005524: ATP binding	GO:0006412: translation; GO:0006418: tRNA aminoacylation for protein translation; GO:0006436: tryptophanyl-tRNA aminoacylation	GO:0005737: cytoplasm	K13346: peroxin-10	ko04146	-	-	-	-	-	-	-	-	-	-	-	-	-	-	-	C34E10.4b	III	prx-10	C34E10.4b	-	Y	Y	-	-	-	321	322	966		5382	0	1	0	1	1	1	1	1	1	1	1
	DICVIV_00721	560123185| Nucleotide-sugar transporter domain containing protein [Haemonchus contortus]	IPR004689: UDP-galactose transporter; IPR007271: Nucleotide-sugar transporter	GO:0005338: nucleotide-sugar transmembrane transporter activity; GO:0005351: sugar:hydrogen symporter activity	GO:0008643: carbohydrate transport; GO:0015780: nucleotide-sugar transport	GO:0000139: Golgi membrane; GO:0016021: integral to membrane	K15272: solute carrier family 35 (UDP-sugar transporter), member A1/2/3	-	Y	-	-	-	-	-	-	-	-	-	-	-	-	-	-	ZK370.7	III	ugtp-1	ZK370.7	-	-	Y	-	-	-	351	352	1056		4600	1	1	2	0	1	1	1	2	1	1	1
	DICVIV_00722	560139594| MAD homology 1 and SMAD domain containing protein [Haemonchus contortus]	IPR003619: MAD homology 1, Dwarfin-type; IPR013019: MAD homology, MH1; IPR013790: Dwarfin	GO:0003700: sequence-specific DNA binding transcription factor activity	GO:0006355: regulation of transcription, DNA-dependent; GO:0007179: transforming growth factor beta receptor signaling pathway	GO:0005622: intracellular; GO:0005667: transcription factor complex	K04676: mothers against decapentaplegic homolog 1/5/8	ko04350 ko04390 ko04391 ko05202	-	-	-	-	-	-	-	-	-	-	-	-	-	-	-	-	-	-	-	-	-	-	-	-	-	204	205	615		-	0	0	0	0	0	0	1	0	0	0	0
	DICVIV_00723	597848255| hypothetical protein Y032_0137g2001 [Ancylostoma ceylanicum]	IPR001132: SMAD domain, Dwarfin-type; IPR008984: SMAD/FHA domain; IPR013790: Dwarfin; IPR017855: SMAD domain-like	GO:0005515: protein binding	GO:0006355: regulation of transcription, DNA-dependent	GO:0005622: intracellular	K04676: mothers against decapentaplegic homolog 1/5/8	ko04350 ko04390 ko04391 ko05202	-	-	-	-	-	-	-	-	-	-	-	-	-	-	-	ZK370.2	III	sma-2	ZK370.2	-	-	-	-	-	-	255	256	768		1260	1	1	1	2	2	2	2	3	2	2	3
	DICVIV_00724	597848257| hypothetical protein Y032_0137g2002 [Ancylostoma ceylanicum]	IPR011989: Armadillo-like helical; IPR016024: Armadillo-type fold	GO:0005488: binding	-	-	K16578: CLASP1_2; CLIP-associating protein 1/2	-	-	-	-	-	-	-	-	-	-	-	-	-	-	-	-	-	-	-	-	-	-	-	-	-	-	342	343	1029		30992	0	0	0	0	0	0	1	0	1	0	0
	DICVIV_00725	597848257| hypothetical protein Y032_0137g2002 [Ancylostoma ceylanicum]	IPR011989: Armadillo-like helical; IPR016024: Armadillo-type fold	GO:0005488: binding	-	-	K16578: CLASP1_2; CLIP-associating protein 1/2	-	-	-	-	-	-	-	-	-	-	-	-	-	-	-	-	C07H6.3	III	cls-1	R107.6	-	-	Y	-	-	-	731	732	2196		1581	1	1	2	1	1	1	2	2	2	3	2
	DICVIV_00726	560123188| HEAT domain containing protein [Haemonchus contortus]	IPR000357: HEAT; IPR011989: Armadillo-like helical; IPR016024: Armadillo-type fold; IPR021133: HEAT, type 2	GO:0005488: binding; GO:0005515: protein binding	-	-	K16578: CLASP1_2; CLIP-associating protein 1/2	-	-	-	-	-	-	-	-	-	-	-	-	-	-	-	-	-	-	-	-	-	-	-	-	-	-	96	97	291		10996	0	0	0	0	1	0	2	1	2	0	0
	DICVIV_00727	no hit	-	-	-	-	-	-	-	-	-	-	-	-	-	-	-	-	-	-	-	-	-	-	-	-	-	-	-	-	-	-	-	60	61	183		-	0	0	0	0	0	0	1	0	0	0	0
	DICVIV_00728	597848258| hypothetical protein Y032_0137g2002 [Ancylostoma ceylanicum]	-	-	-	-	K16578: CLASP1_2; CLIP-associating protein 1/2	-	-	-	-	-	-	-	-	-	-	-	-	-	-	-	-	-	-	-	-	-	-	-	-	-	-	88	89	267		10996	0	0	0	0	1	0	2	1	2	0	0
	DICVIV_00729	no hit	-	-	-	-	-	-	-	-	-	-	-	-	-	-	-	-	-	-	-	-	-	-	-	-	-	-	-	-	-	-	-	143	144	432		-	0	0	0	0	0	0	1	0	0	0	0
	DICVIV_00730	568300724| acetyl-CoA C-acetyltransferase [Necator americanus]	IPR002155: Thiolase; IPR016038: Thiolase-like, subgroup; IPR016039: Thiolase-like; IPR020610: Thiolase, active site; IPR020613: Thiolase, conserved site; IPR020615: Thiolase, acyl-enzyme intermediate active site; IPR020616: Thiolase, N-terminal; IPR020617: Thiolase, C-terminal	GO:0003824: catalytic activity; GO:0016747: transferase activity, transferring acyl groups other than amino-acyl groups	GO:0008152: metabolic process	-	K07509: acetyl-CoA acyltransferase	ko00062 ko00071 ko00280 ko00362	-	-	-	-	-	-	-	-	Y	2.3.1.16	Y	Y	Y	-	-	B0303.3	III	-	B0303.3	-	-	Y	-	-	-	459	460	1380		4999	1	1	1	1	1	1	1	1	1	1	1
	DICVIV_00731	560120944| Aminoacyl-tRNA synthetase and Anticodon-binding domain containing protein [Haemonchus contortus]	IPR002314: Aminoacyl-tRNA synthetase, class II (G/ H/ P/ S), conserved domain; IPR002320: Threonyl-tRNA synthetase, class IIa; IPR004154: Anticodon-binding; IPR006195: Aminoacyl-tRNA synthetase, class II	GO:0000166: nucleotide binding; GO:0004812: aminoacyl-tRNA ligase activity; GO:0004829: threonine-tRNA ligase activity; GO:0005524: ATP binding	GO:0006412: translation; GO:0006418: tRNA aminoacylation for protein translation; GO:0006435: threonyl-tRNA aminoacylation	GO:0005737: cytoplasm	K01868: threonyl-tRNA synthetase	ko00970	-	-	-	-	-	-	-	-	Y	6.1.1.3	N	Y	-	-	-	-	-	-	-	-	-	-	-	-	-	457	458	1374		14328	0	0	0	0	0	0	1	2	1	0	0
	DICVIV_00732	no hit	-	-	-	-	-	-	-	-	-	-	-	-	-	-	-	-	-	-	-	-	-	-	-	-	-	-	-	-	-	-	-	91	92	276		-	0	0	0	0	0	0	1	0	0	0	0
	DICVIV_00733	597859841| hypothetical protein Y032_0061g3242 [Ancylostoma ceylanicum]	IPR013032: EGF-like region, conserved site; IPR013111: EGF, extracellular	-	-	-	K06252: tenascin	ko04151 ko04510 ko04512 ko05206	Y	-	-	-	-	-	-	-	-	-	-	-	-	-	-	F40A3.2	V	-	F40A3.2	-	-	-	-	-	-	205	206	618		11699	0	0	0	0	0	0	1	2	1	1	0
	DICVIV_00734	560120946| Phosphatidylethanolamine-binding protein PEBP domain containing protein [Haemonchus contortus]	IPR001858: Phosphatidylethanolamine-binding, conserved site; IPR008914: Phosphatidylethanolamine-binding protein PEBP	-	-	-	K12367: dedicator of cytokinesis 2	ko04062 ko04666	-	Y	Y	Y	-	-	-	-	-	-	-	-	-	I51	I	F40A3.3a	V	F40A3.3	F40A3.3a	-	-	Y	-	-	-	225	226	678		1716	3	1	1	1	1	1	1	3	1	1	1
	DICVIV_00735	560126058| AT hook domain containing protein [Haemonchus contortus]	-	-	-	-	K14407: cleavage stimulation factor subunit 2	ko03015	-	-	-	-	-	-	-	-	-	-	-	-	-	-	-	-	-	-	-	-	-	-	-	-	-	340	341	1023		1559	0	0	0	1	1	1	2	5	1	1	3
	DICVIV_00736	560125186| Zinc finger and AT hook domain containing protein, partial [Haemonchus contortus]	-	-	-	-	K11347: protein Jade-1	-	-	-	-	-	-	-	-	-	-	-	-	-	-	-	-	-	-	-	Y53G8AR.2a	-	-	-	-	-	-	263	264	792		1559	0	0	0	1	1	1	2	5	1	1	3
	DICVIV_00737	560120948| Zinc finger domain containing protein [Haemonchus contortus]	IPR000571: Zinc finger, CCCH-type	GO:0003676: nucleic acid binding; GO:0008270: zinc ion binding	-	-	K14943: muscleblind	-	-	-	-	-	-	-	-	-	-	-	-	-	-	-	-	Y53G8AR.9	III	-	Y53G8AR.9	-	-	-	-	-	-	303	304	912		5086	1	1	1	2	0	1	1	1	1	1	1
	DICVIV_00738	568291359| Ras family protein [Necator americanus]	IPR001806: Ras GTPase; IPR003577: Ras small GTPase, Ras type; IPR003578: Small GTPase, Rho type; IPR003579: Ras small GTPase, Rab type; IPR005225: Small GTP-binding protein domain; IPR013753: Ras; IPR020849: Ras small GTPase	GO:0003924: GTPase activity; GO:0005525: GTP binding	GO:0006184: GTP catabolic process; GO:0007165: signal transduction; GO:0007264: small GTPase mediated signal transduction; GO:0015031: protein transport	GO:0005622: intracellular; GO:0016020: membrane	K07834: Ras-related protein Ral-A	ko05200 ko05212	-	-	-	-	-	-	-	-	-	-	-	-	-	-	-	Y53G8AR.3b	III	ral-1	Y53G8AR.3b	-	-	Y	-	-	-	227	228	684		2203	1	1	1	1	1	1	1	3	1	1	2
	DICVIV_00739	597834351| hypothetical protein Y032_0324g2540 [Ancylostoma ceylanicum]	IPR001841: Zinc finger, RING-type; IPR006575: RWD domain; IPR013083: Zinc finger, RING/FYVE/PHD-type; IPR016135: Ubiquitin-conjugating enzyme/RWD-like	GO:0005515: protein binding; GO:0008270: zinc ion binding	-	-	K10640: E3 ubiquitin-protein ligase RNF25	-	-	-	-	-	-	-	-	-	-	-	-	-	-	-	-	Y53G8AR.5	III	-	-	-	-	Y	-	-	-	370	371	1113		5218	0	0	0	1	1	1	1	3	1	1	1
	DICVIV_00740	no hit	-	-	-	-	-	-	Y	-	-	-	-	-	-	-	-	-	-	-	-	-	-	-	-	-	-	-	-	Y	-	-	-	59	60	180		-	0	0	0	0	0	0	1	0	0	0	0
	DICVIV_00741	560118283| SAP domain containing protein [Haemonchus contortus]	IPR003034: DNA-binding SAP	GO:0003676: nucleic acid binding	-	-	-	-	-	-	-	-	-	-	-	-	-	-	-	-	-	-	-	Y53G8AR.6	III	-	Y53G8AR.6	-	-	Y	-	-	-	281	282	846		5217	0	0	0	1	1	1	1	3	1	1	0
	DICVIV_00742	597855073| hypothetical protein Y032_0087g2057 [Ancylostoma ceylanicum]	IPR010598: D-glucuronyl C5-epimerase	GO:0016857: racemase and epimerase activity, acting on carbohydrates and derivatives	GO:0006024: glycosaminoglycan biosynthetic process	GO:0016021: integral to membrane	K01793: heparosan-N-sulfate-glucuronate 5-epimerase	ko00534	-	Y	-	Y	-	-	-	-	-	-	-	-	-	-	-	B0285.5	III	hse-5	B0285.5	-	-	-	-	-	-	573	574	1722		3475	1	1	1	1	1	1	1	3	1	1	1
	DICVIV_00743	560118285| Glycosyl transferase and Ricin B lectin domain containing protein [Haemonchus contortus]	-	-	-	-	-	-	Y	-	-	-	-	-	-	-	-	-	-	-	-	-	-	-	-	-	-	-	-	-	-	-	-	318	319	957		-	0	0	0	0	0	0	1	0	0	0	0
	DICVIV_00744	560126388| Glycosyl transferase and Ricin B lectin domain containing protein [Haemonchus contortus]	IPR001173: Glycosyl transferase, family 2	-	-	-	K00710: polypeptide N-acetylgalactosaminyltransferase	ko00512	-	-	-	-	-	-	-	-	Y	2.4.1.41	Y	N	-	-	-	Y75B8A.9a	III	gly-11	Y75B8A.9a	-	-	Y	-	-	-	303	304	912		3494	1	1	1	1	1	1	1	3	1	1	1
	DICVIV_00745	568289155| glycosyltransferase, group 2 family protein [Necator americanus]	IPR000772: Ricin B lectin; IPR008997: Ricin B-related lectin	-	-	-	K00710: polypeptide N-acetylgalactosaminyltransferase	ko00512	-	-	-	-	-	-	-	-	Y	2.4.1.41	N	N	-	-	-	-	-	-	-	-	-	-	-	-	-	74	75	225		-	0	0	0	0	0	0	1	0	0	0	0
	DICVIV_00746	560140101| unnamed protein product [Haemonchus contortus]	-	-	-	-	-	-	-	Y	Y	Y	-	-	-	-	-	-	-	-	-	-	-	-	-	-	-	-	-	Y	-	-	-	217	218	654		22940	0	0	0	1	0	0	1	1	0	0	0
	DICVIV_00747	341877787| hypothetical protein CAEBREN_32149 [Caenorhabditis brenneri]	IPR004344: Tubulin-tyrosine ligase; IPR013816: ATP-grasp fold, subdomain 2	GO:0004835: tubulin-tyrosine ligase activity; GO:0005524: ATP binding; GO:0016874: ligase activity	GO:0006464: protein modification process	-	K16601: TTLL4; tubulin polyglutamylase TTLL4	-	-	-	-	-	-	-	-	-	-	-	-	-	-	-	-	ZK1128.6a	III	ttll-4	ZK1128.6a	-	Y	Y	-	-	-	483	484	1452		4528	1	1	1	1	1	1	1	1	1	1	1
	DICVIV_00748	560122021| SWIB MDM2 domain containing protein [Haemonchus contortus]	IPR003121: SWIB/MDM2 domain; IPR019835: SWIB domain	GO:0005515: protein binding	-	-	K11650: SWI/SNF-related matrix-associated actin-dependent regulator of chromatin subfamily D	-	-	-	-	-	-	-	-	-	-	-	-	-	-	-	-	ZK1128.5	III	-	ZK1128.5	-	Y	-	-	-	-	482	483	1449		1585	1	2	1	1	1	1	1	2	1	1	3
	DICVIV_00749	597848273| hypothetical protein Y032_0137g2012 [Ancylostoma ceylanicum]	IPR006569: RNA polymerase II, large subunit, CTD; IPR006903: Domain of unknown function DUF618; IPR008942: ENTH/VHS	-	-	-	K14400: pre-mRNA cleavage complex 2 protein Pcf11	ko03015	-	-	-	-	-	-	-	-	-	-	-	-	-	-	-	R144.2a	III	pcf-11	R144.2a	-	-	-	-	-	-	892	893	2679		3720	1	1	1	2	1	1	1	1	1	1	1
	DICVIV_00750	568266598| transcription factor tfb4 [Necator americanus] gi	-	-	-	-	K03143: transcription initiation factor TFIIH subunit 3	ko03022 ko03420 ko05203	-	-	-	-	-	-	-	-	-	-	-	-	-	-	-	ZK1128.4	III	-	-	-	-	Y	-	-	-	146	147	441		-	0	0	0	0	0	0	1	0	0	0	0
	DICVIV_00751	568266598| transcription factor tfb4 [Necator americanus]	IPR004600: Transcription factor Tfb4	GO:0016251: general RNA polymerase II transcription factor activity	GO:0006281: DNA repair; GO:0006355: regulation of transcription, DNA-dependent	GO:0000439: core TFIIH complex	K03143: transcription initiation factor TFIIH subunit 3	ko03022 ko03420 ko05203	Y	-	Y	-	-	-	-	-	-	-	-	-	-	-	-	-	-	-	ZK1128.4	-	-	-	-	-	-	97	98	294		5938	0	1	0	1	1	1	1	0	1	1	1
	DICVIV_00752	597848268| hypothetical protein Y032_0137g2008 [Ancylostoma ceylanicum]	IPR001619: Sec1-like protein	-	GO:0006904: vesicle docking involved in exocytosis; GO:0016192: vesicle-mediated transport	-	K11450: lysine-specific histone demethylase 1	-	-	-	-	-	-	-	-	-	-	-	-	-	-	-	-	B0303.9	III	vps-33.1	B0303.9	-	-	Y	-	-	-	569	570	1710		3534	1	1	2	1	1	1	1	1	0	1	2
	DICVIV_00753	597848263| hypothetical protein Y032_0137g2006 [Ancylostoma ceylanicum]	IPR000719: Protein kinase, catalytic domain; IPR002290: Serine/threonine-protein kinase domain; IPR008271: Serine/threonine-protein kinase, active site; IPR011009: Protein kinase-like domain; IPR017441: Protein kinase, ATP binding site; IPR017442: Serine/threonine-protein kinase-like domain; IPR020635: Tyrosine-protein kinase, catalytic domain	GO:0004672: protein kinase activity; GO:0004674: protein serine/threonine kinase activity; GO:0005524: ATP binding; GO:0016772: transferase activity, transferring phosphorus-containing groups	GO:0006468: protein phosphorylation	-	K08864: tousled-like kinase	-	-	-	-	-	CAMK	Y	Y	Y	-	-	-	-	-	-	-	-	-	-	C07A9.3b	-	-	-	-	-	-	340	341	1023		2129	1	1	1	2	1	1	2	1	1	1	2
	DICVIV_00754	597848263| hypothetical protein Y032_0137g2006 [Ancylostoma ceylanicum]	-	-	-	-	K08864: tousled-like kinase	-	-	-	-	-	-	-	-	-	-	-	-	-	-	-	-	-	-	-	-	-	-	-	-	-	-	392	393	1179		2129	1	1	1	2	1	1	2	1	1	1	2
	DICVIV_00755	560125185| Hypothetical protein CBG09080 [Haemonchus contortus]	-	-	-	-	-	-	Y	-	-	-	-	-	-	-	-	-	-	-	-	-	-	B0303.14	III	-	B0303.14	-	-	Y	-	-	-	334	335	1005		10690	0	0	0	1	0	1	1	1	1	1	0
	DICVIV_00756	597878814| hypothetical protein Y032_0008g378 [Ancylostoma ceylanicum]	-	-	-	-	K13173: arginine and glutamate-rich protein 1	-	-	-	-	-	-	-	-	-	-	-	-	-	-	M23B	M	F44E2.3	III	-	F44E2.3	-	-	Y	-	-	-	253	254	762		6150	1	1	2	1	1	1	1	2	1	1	0
	DICVIV_00757	560125380| Zinc finger domain containing protein [Haemonchus contortus]	IPR001781: Zinc finger, LIM-type	GO:0008270: zinc ion binding	-	-	K05760: paxillin	ko04062 ko04370 ko04510 ko04670 ko04810 ko05100 ko05203 ko05205	-	-	-	-	-	-	-	-	-	-	-	-	-	-	-	C26C6.6	I	-	C26C6.6	-	-	-	-	-	-	142	143	429		12577	0	0	0	1	0	1	1	1	0	1	0
	DICVIV_00758	560125381| Hypothetical protein CBG00477 [Haemonchus contortus]	-	-	-	-	-	-	-	-	-	-	-	-	-	-	-	-	-	-	-	-	-	F56F11.2	III	-	F56F11.2	-	-	Y	-	-	-	364	365	1095		9657	0	0	0	1	1	1	1	1	1	1	0
	DICVIV_00759	597878828| hypothetical protein Y032_0008g384 [Ancylostoma ceylanicum]	IPR000530: Ribosomal protein S12e; IPR004038: Ribosomal protein L7Ae/L30e/S12e/Gadd45	GO:0003735: structural constituent of ribosome	GO:0006412: translation	GO:0005622: intracellular; GO:0005840: ribosome	K02951: small subunit ribosomal protein S12e	ko03010	-	-	-	-	-	-	-	-	-	-	-	-	-	-	-	F54E7.2	III	rps-12	F54E7.2	-	Y	Y	-	-	-	140	141	423		4994	1	1	1	1	1	1	1	0	1	1	1
	DICVIV_00760	560125383| UAA transporter domain containing protein [Haemonchus contortus]	IPR013657: UAA transporter	-	GO:0055085: transmembrane transport	-	K15277: solute carrier family 35 (adenosine 3'-phospho 5'-phosphosulfate transporter), member B3	-	Y	-	-	-	-	-	-	-	-	-	-	-	-	-	-	F54E7.1a	III	-	F54E7.1a	-	Y	Y	-	-	-	275	276	828		6884	0	0	0	1	0	1	1	1	1	1	1
	DICVIV_00761	568291349| Calcipressin [Necator americanus]	IPR006931: Calcipressin; IPR012677: Nucleotide-binding, alpha-beta plait	GO:0000166: nucleotide binding	GO:0019722: calcium-mediated signaling	-	-	-	-	-	-	-	-	-	-	-	-	-	-	-	-	-	-	F54E7.7	III	rcn-1	F54E7.7	-	-	Y	-	-	-	200	201	603		1882	1	1	1	1	1	1	1	1	1	1	3
	DICVIV_00762	597834319| hypothetical protein Y032_0324g2519 [Ancylostoma ceylanicum]	IPR000884: Thrombospondin, type 1 repeat	-	-	-	K06841: semaphorin 5	ko04360	Y	Y	-	-	-	-	-	-	-	-	-	-	-	-	-	F01F1.13	III	mig-21	F01F1.13	-	-	-	-	-	-	296	297	891		24486	0	0	0	0	0	0	1	0	1	1	0
	DICVIV_00763	560125385| Gem-associated protein 7 [Haemonchus contortus]	-	-	-	-	K13135: gem associated protein 7	ko03013	-	-	-	-	-	-	-	-	-	-	-	-	-	-	-	C24H11.5b	III	C24H11.5	C24H11.5b	-	-	-	-	-	-	90	91	273		7398	0	0	0	1	1	1	1	1	0	1	1
	DICVIV_00764	560125386| Fructose-bisphosphate aldolase domain containing protein [Haemonchus contortus]	IPR000741: Fructose-bisphosphate aldolase, class-I; IPR013785: Aldolase-type TIM barrel	GO:0003824: catalytic activity; GO:0004332: fructose-bisphosphate aldolase activity	GO:0006096: glycolysis; GO:0008152: metabolic process	-	K01623: fructose-bisphosphate aldolase, class I	ko00010 ko00030 ko00051 ko00680 ko00710 ko01200 ko01230	-	-	-	-	-	-	-	-	Y	4.1.2.13	Y	Y	Y	-	-	F01F1.12a	III	aldo-2	F01F1.12a	-	-	-	-	-	-	372	373	1119		12857	0	0	0	1	0	0	1	1	1	1	0
	DICVIV_00765	568291353| hypothetical protein NECAME_10024 [Necator americanus] gi	IPR007233: Sybindin-like protein; IPR011012: Longin-like	-	GO:0006810: transport; GO:0006888: ER to Golgi vesicle-mediated transport	GO:0005801: cis-Golgi network	-	-	Y	-	-	-	-	-	-	-	-	-	-	-	-	-	-	-	-	-	F36D4.2	-	-	-	-	-	-	453	454	1362		2868	1	1	1	1	1	1	1	1	1	1	2
	DICVIV_00766	597873186| hypothetical protein Y032_0017g3425 [Ancylostoma ceylanicum]	IPR004981: Tryptophan 2,3-dioxygenase	GO:0004833: tryptophan 2,3-dioxygenase activity; GO:0005506: iron ion binding; GO:0016491: oxidoreductase activity	GO:0019441: tryptophan catabolic process to kynurenine; GO:0055114: oxidation-reduction process	-	K00453: tryptophan 2,3-dioxygenase	ko00380	-	-	-	-	-	-	-	-	-	-	-	-	-	-	-	C28H8.11a	III	tdo-2	C28H8.11a	-	-	Y	-	-	-	392	393	1179		7164	0	0	0	0	0	0	1	1	1	1	2
	DICVIV_00767	560141075| Protein K02D10.4 [Haemonchus contortus]	-	-	-	-	-	-	-	-	-	-	-	-	-	-	-	-	-	-	-	-	-	K02D10.4	III	-	K02D10.4	-	-	Y	-	-	-	257	258	774		10220	0	0	0	1	0	0	1	2	1	1	0
	DICVIV_00768	560116958| CBN-ELB-1 protein [Haemonchus contortus]	-	-	-	-	K03873: transcription elongation factor B, polypeptide 2	ko04066 ko04120 ko05200 ko05211	-	-	-	-	-	-	-	-	-	-	-	-	-	-	-	Y41C4A.10	III	elb-1	Y41C4A.10	-	Y	-	-	-	-	117	118	354		5664	0	0	0	1	1	1	1	2	0	1	1
	DICVIV_00769	597878537| hypothetical protein Y032_0008g245 [Ancylostoma ceylanicum]	IPR010678: Digestive organ expansion factor, predicted	-	-	GO:0005634: nucleus	K14774: U3 small nucleolar RNA-associated protein 25	-	-	-	-	-	-	-	-	-	-	-	-	-	-	-	-	Y41C4A.9	III	-	Y41C4A.9	-	Y	-	-	-	-	563	564	1692		3368	1	1	1	1	1	1	1	2	1	1	1
	DICVIV_00770	568297645| LSM domain protein [Necator americanus]	IPR001163: Like-Sm ribonucleoprotein (LSM) domain; IPR006649: Like-Sm ribonucleoprotein (LSM) domain, eukaryotic/archaea-type; IPR010920: Like-Sm ribonucleoprotein (LSM)-related domain	-	-	-	K14998: surfeit locus 1 family protein	-	-	Y	Y	Y	-	-	-	-	-	-	-	-	-	-	-	T10G3.6a	V	gut-2	T10G3.6a	-	-	Y	-	-	-	102	103	309		2163	1	1	0	1	1	1	1	2	1	1	6
	DICVIV_00771	597878588| hypothetical protein Y032_0008g267 [Ancylostoma ceylanicum]	-	-	-	-	-	-	-	-	-	-	-	-	-	-	-	-	-	-	-	-	-	F01F1.3	III	-	F01F1.3	-	-	-	-	-	-	217	218	654		7129	0	0	0	1	2	1	1	2	2	1	0
	DICVIV_00772	597878601| hypothetical protein Y032_0008g270 [Ancylostoma ceylanicum]	IPR011046: WD40 repeat-like-containing domain; IPR015943: WD40/YVTN repeat-like-containing domain	GO:0005515: protein binding	-	-	K11799: WD repeat-containing protein 21A	-	-	-	-	-	-	-	-	-	-	-	-	-	-	-	-	F47D12.9a	III	F47D12.9	F47D12.9a	-	-	Y	-	-	-	591	592	1776		7131	0	0	1	1	1	1	1	2	1	1	1
	DICVIV_00773	560121105| unnamed protein product [Haemonchus contortus]	-	-	-	-	-	-	-	-	-	-	-	-	-	-	-	-	-	-	-	-	-	-	-	-	B0252.5	-	-	-	-	-	-	256	257	771		21451	0	0	0	0	0	0	1	2	0	0	0
	DICVIV_00774	597867781| hypothetical protein Y032_0031g2308 [Ancylostoma ceylanicum] gi	-	-	-	-	-	-	-	-	-	-	-	-	-	-	-	-	-	-	-	-	-	-	-	-	-	-	-	-	-	-	-	523	524	1572		22046	0	0	0	0	0	0	1	2	0	0	0
	DICVIV_00775	597867797| hypothetical protein Y032_0031g2323 [Ancylostoma ceylanicum]	IPR006028: Gamma-aminobutyric acid A receptor; IPR006029: Neurotransmitter-gated ion-channel transmembrane domain; IPR006201: Neurotransmitter-gated ion-channel; IPR006202: Neurotransmitter-gated ion-channel ligand-binding	GO:0005230: extracellular ligand-gated ion channel activity	GO:0006810: transport; GO:0006811: ion transport	GO:0016020: membrane; GO:0016021: integral to membrane	K05194: glycine receptor alpha-2	ko04080	Y	Y	-	-	-	-	-	-	-	-	-	-	-	-	-	T27E9.9	III	acc-4	T27E9.9	-	-	Y	-	Y	-	394	395	1185		7644	1	1	1	1	0	1	1	2	0	1	0
	DICVIV_00776	568269846| CD36 family protein [Necator americanus]	IPR002159: CD36 antigen	-	GO:0007155: cell adhesion	GO:0016020: membrane	K12384: lysosome membrane protein 2	ko04142	Y	-	-	-	-	-	-	-	-	-	-	-	-	-	-	Y76A2B.6	III	scav-2	Y76A2B.6	-	Y	Y	-	-	-	493	494	1482		2859	0	0	0	1	1	1	1	4	1	1	1
	DICVIV_00777	597871339| hypothetical protein Y032_0021g388 [Ancylostoma ceylanicum]	IPR019362: Protein of unknown function DUF2246	-	-	-	K15265: pseudouridylate synthase 5	-	-	-	-	-	-	-	-	-	-	-	-	-	-	-	-	Y76A2B.5	III	-	Y76A2B.5	-	Y	Y	-	-	-	215	216	648		3907	1	1	1	1	0	0	1	4	1	1	1
	DICVIV_00778	597871336| hypothetical protein Y032_0021g387 [Ancylostoma ceylanicum]	IPR000583: Glutamine amidotransferase, class-II; IPR000836: Phosphoribosyltransferase; IPR005854: Amidophosphoribosyl transferase; IPR017932: Glutamine amidotransferase, type II	GO:0004044: amidophosphoribosyltransferase activity	GO:0008152: metabolic process; GO:0009113: purine base biosynthetic process; GO:0009116: nucleoside metabolic process	-	K00764: amidophosphoribosyltransferase	ko00230 ko00250	-	-	-	-	-	-	-	-	-	-	-	-	-	C44	C	T04A8.5	III	-	T04A8.5	-	-	Y	-	-	-	487	488	1464		4523	1	1	0	2	0	0	1	1	1	1	1
	DICVIV_00779	560126126| EGF receptor and Furin cysteine rich region and Fibronectin and Tyrosine protein kinase domain containing protein [Haemonchus contortus]	IPR000719: Protein kinase, catalytic domain; IPR001245: Serine-threonine/tyrosine-protein kinase; IPR002290: Serine/threonine-protein kinase domain; IPR003961: Fibronectin, type III; IPR008266: Tyrosine-protein kinase, active site; IPR011009: Protein kinase-like domain; IPR013783: Immunoglobulin-like fold; IPR017441: Protein kinase, ATP binding site; IPR020635: Tyrosine-protein kinase, catalytic …	GO:0004672: protein kinase activity; GO:0004674: protein serine/threonine kinase activity; GO:0004713: protein tyrosine kinase activity; GO:0005515: protein binding; GO:0005524: ATP binding; GO:0016772: transferase activity, transferring phosphorus-containing groups	GO:0006468: protein phosphorylation	-	K05087: insulin-like growth factor 1 receptor	ko04066 ko04114 ko04144 ko04151 ko04510 ko04520 ko04730 ko04913 ko04914 ko05200 ko05202 ko05205 ko05214 ko05215 ko05218	Y	-	-	-	TK	Y	Y	Y	-	-	-	-	-	-	-	-	-	-	Y55D5A.5a	-	-	Y	-	-	-	549	550	1650		1209	1	1	2	2	4	1	3	2	2	1	3
	DICVIV_00780	568295860| receptor L domain protein, partial [Necator americanus]	IPR003961: Fibronectin, type III; IPR008957: Fibronectin type III domain; IPR013783: Immunoglobulin-like fold	GO:0005515: protein binding	-	-	K05087: insulin-like growth factor 1 receptor	ko04066 ko04114 ko04144 ko04151 ko04510 ko04520 ko04730 ko04913 ko04914 ko05200 ko05202 ko05205 ko05214 ko05215 ko05218	-	-	Y	Y	-	-	-	-	-	-	-	-	-	-	-	-	-	-	-	-	-	-	-	-	-	289	290	870		1209	1	1	2	2	4	1	3	2	2	1	3
	DICVIV_00781	568295860| receptor L domain protein, partial [Necator americanus]	IPR006211: Furin-like cysteine-rich domain; IPR006212: Furin-like repeat; IPR009030: Growth factor, receptor; IPR017896: 4Fe-4S ferredoxin, iron-sulpur binding domain	GO:0004714: transmembrane receptor protein tyrosine kinase activity; GO:0005524: ATP binding; GO:0051536: iron-sulfur cluster binding	GO:0006468: protein phosphorylation; GO:0007169: transmembrane receptor protein tyrosine kinase signaling pathway	GO:0016020: membrane	K05087: insulin-like growth factor 1 receptor	ko04066 ko04114 ko04144 ko04151 ko04510 ko04520 ko04730 ko04913 ko04914 ko05200 ko05202 ko05205 ko05214 ko05215 ko05218	-	-	-	-	-	-	-	-	-	-	-	-	-	-	-	-	-	-	-	-	-	-	-	-	-	251	252	756		1209	1	1	2	2	4	1	3	2	2	1	3
	DICVIV_00782	597866234| hypothetical protein Y032_0036g3259 [Ancylostoma ceylanicum]	IPR000494: EGF receptor, L domain	-	-	GO:0016020: membrane	K05087: insulin-like growth factor 1 receptor	ko04066 ko04114 ko04144 ko04151 ko04510 ko04520 ko04730 ko04913 ko04914 ko05200 ko05202 ko05205 ko05214 ko05215 ko05218	-	-	-	-	-	-	-	-	-	-	-	-	-	-	-	-	-	-	-	-	-	-	-	-	-	83	84	252		-	0	0	0	0	0	0	1	0	0	0	0
	DICVIV_00783	no hit	-	-	-	-	-	-	-	-	-	-	-	-	-	-	-	-	-	-	-	-	-	-	-	-	-	-	-	-	-	-	-	193	194	582		-	0	0	0	0	0	0	1	0	0	0	0
	DICVIV_00784	597836089| hypothetical protein Y032_0292g1590 [Ancylostoma ceylanicum]	IPR013099: Ion transport 2	-	-	-	K05323: potassium channel subfamily K, invertebrate	-	Y	Y	-	-	-	-	-	-	-	-	-	-	-	-	-	K11H3.7	III	twk-48	K11H3.7	-	-	-	-	-	Y	220	221	663		2678	2	1	1	2	1	1	2	2	1	1	1
	DICVIV_00785	597836959| hypothetical protein Y032_0276g1090 [Ancylostoma ceylanicum]	IPR000198: Rho GTPase-activating protein domain; IPR008936: Rho GTPase activation protein	-	GO:0007165: signal transduction	GO:0005622: intracellular	K07526: SLIT-ROBO Rho GTPase activating protein	ko04360	-	-	-	-	-	-	-	-	-	-	-	-	-	-	-	C01F4.2a	I	rga-6	C01F4.2a	-	-	-	-	-	-	649	650	1950		7439	0	0	0	1	0	0	1	1	1	1	1
	DICVIV_00786	568300352| zinc finger, C2H2 type [Necator americanus]	IPR007087: Zinc finger, C2H2-type; IPR013087: Zinc finger, C2H2-type/integrase, DNA-binding; IPR015880: Zinc finger, C2H2-like	GO:0003676: nucleic acid binding; GO:0008270: zinc ion binding	-	GO:0005622: intracellular	K09228: KRAB domain-containing zinc finger protein	-	-	-	-	-	-	-	-	-	-	-	-	-	-	-	-	Y111B2A.10a	III	Y111B2A.10	-	-	-	-	-	-	-	505	506	1518		9463	0	0	0	1	1	1	1	1	1	1	0
	DICVIV_00787	597836968| hypothetical protein Y032_0276g1095 [Ancylostoma ceylanicum]	-	-	-	-	K12616: enhancer of mRNA-decapping protein 4	ko03018	-	-	-	-	-	-	-	-	-	-	-	-	-	-	-	-	-	-	-	-	-	-	-	-	-	140	141	423		3197	1	1	1	2	1	1	2	1	2	1	1
	DICVIV_00788	560126687| Protein Y44E3A.6, isoform b [Haemonchus contortus]	-	-	-	-	K12616: enhancer of mRNA-decapping protein 4	ko03018	-	-	-	-	-	-	-	-	-	-	-	-	-	-	-	-	-	-	Y44E3A.6b	-	-	-	-	-	-	313	314	942		3197	1	1	1	2	1	1	2	1	2	1	1
	DICVIV_00789	568290406| kinase domain protein [Necator americanus]	IPR000719: Protein kinase, catalytic domain; IPR002290: Serine/threonine-protein kinase domain; IPR008271: Serine/threonine-protein kinase, active site; IPR011009: Protein kinase-like domain; IPR017442: Serine/threonine-protein kinase-like domain; IPR020636: Calcium/calmodulin-dependent protein kinase-like	GO:0004672: protein kinase activity; GO:0004674: protein serine/threonine kinase activity; GO:0005524: ATP binding; GO:0016772: transferase activity, transferring phosphorus-containing groups	GO:0006468: protein phosphorylation	-	K08811: testis-specific serine kinase	-	-	-	-	-	CAMK	Y	Y	Y	-	-	-	-	-	-	-	-	-	-	F23C8.8	-	-	-	-	-	-	182	183	549		10825	0	0	0	1	0	1	1	1	1	1	0
	DICVIV_00790	597855363| hypothetical protein Y032_0086g2002 [Ancylostoma ceylanicum]	IPR000719: Protein kinase, catalytic domain; IPR011009: Protein kinase-like domain; IPR017442: Serine/threonine-protein kinase-like domain; IPR020636: Calcium/calmodulin-dependent protein kinase-like	GO:0004672: protein kinase activity; GO:0005524: ATP binding; GO:0016772: transferase activity, transferring phosphorus-containing groups	GO:0006468: protein phosphorylation	-	K08811: testis-specific serine kinase	-	-	-	-	-	-	-	-	-	-	-	-	-	-	-	-	-	-	-	-	-	-	-	-	-	-	143	144	432		-	0	0	0	0	0	0	1	0	0	0	0
	DICVIV_00791	597885007| hypothetical protein Y032_0001g380 [Ancylostoma ceylanicum]	-	-	-	-	K10904: TIMELESS-interacting protein	-	-	-	-	-	-	-	-	-	-	-	-	-	-	-	-	F23C8.9	I	-	-	-	-	-	-	-	-	211	212	636		4318	1	1	1	1	1	1	1	1	1	1	1
	DICVIV_00792	597885009| hypothetical protein Y032_0001g381 [Ancylostoma ceylanicum]	IPR000796: Aspartate/other aminotransferase; IPR004838: Aminotransferases, class-I, pyridoxal-phosphate-binding site; IPR004839: Aminotransferase, class I/classII; IPR015421: Pyridoxal phosphate-dependent transferase, major region, subdomain 1; IPR015424: Pyridoxal phosphate-dependent transferase, major domain	GO:0003824: catalytic activity; GO:0008483: transaminase activity; GO:0016769: transferase activity, transferring nitrogenous groups; GO:0030170: pyridoxal phosphate binding	GO:0006520: cellular amino acid metabolic process; GO:0009058: biosynthetic process	-	K14455: aspartate aminotransferase, mitochondrial	ko00250 ko00270 ko00330 ko00350 ko00360 ko00400 ko00710 ko00950 ko00960 ko01210 ko01230 ko04975	-	-	-	-	-	-	-	-	Y	2.6.1.1	Y	Y	Y	-	-	C14F11.1a	X	-	C14F11.1a	-	-	Y	-	-	-	388	389	1167		6420	1	1	1	1	0	0	1	0	1	1	1
	DICVIV_00793	597885015| hypothetical protein Y032_0001g383 [Ancylostoma ceylanicum]	IPR004837: Sodium/calcium exchanger membrane region	-	GO:0055085: transmembrane transport	GO:0016021: integral to membrane	K13750: solute carrier family 24 (sodium/potassium/calcium exchanger), member 2	-	Y	-	-	-	-	-	-	-	-	-	-	-	-	-	-	F35C12.2a	I	ncx-4	F35C12.2a	-	-	Y	-	-	-	528	529	1587		5349	0	0	0	1	1	1	1	2	1	2	1
	DICVIV_00794	560119585| CBN-COGC-1 protein [Haemonchus contortus]	-	-	-	-	-	-	-	-	-	-	-	-	-	-	-	-	-	-	-	-	-	-	-	-	Y54E10A.2	-	Y	Y	-	-	-	305	306	918		6879	0	0	0	1	1	2	1	2	3	1	0
	DICVIV_00795	560119586| Protein MAB-31, isoform b [Haemonchus contortus]	-	-	-	-	-	-	-	-	-	-	-	-	-	-	-	-	-	-	-	-	-	Y54E10A.16a	I	mab-31	Y54E10A.16a	-	-	-	-	-	-	412	413	1239		20501	0	0	0	0	0	0	1	1	1	1	0
	DICVIV_00796	597885027| hypothetical protein Y032_0001g387 [Ancylostoma ceylanicum]	IPR005746: Thioredoxin; IPR008979: Galactose-binding domain-like; IPR010400: Proteasome-interacting thioredoxin-like domain, C-terminal; IPR012335: Thioredoxin fold; IPR012336: Thioredoxin-like fold; IPR013766: Thioredoxin domain; IPR017936: Thioredoxin-like; IPR017937: Thioredoxin, conserved site	GO:0009055: electron carrier activity; GO:0015035: protein disulfide oxidoreductase activity	GO:0006662: glycerol ether metabolic process; GO:0045454: cell redox homeostasis	-	K03671: thioredoxin 1	-	-	-	-	-	-	-	-	-	-	-	-	-	-	-	-	Y54E10A.3	I	-	Y54E10A.3	-	Y	Y	-	-	-	286	287	861		4797	1	1	1	1	1	1	1	1	1	1	1
	DICVIV_00797	568295155| SH3 domain protein [Necator americanus]	IPR001452: Src homology-3 domain; IPR011511: Variant SH3	GO:0005515: protein binding	-	-	K12470: SH3 domain-containing kinase-binding protein 1	ko04144	-	-	-	-	-	-	-	-	-	-	-	-	-	-	-	Y44E3A.4	I	-	Y44E3A.4	-	-	Y	-	-	-	563	564	1692		6319	0	0	1	1	1	1	1	0	1	1	1
	DICVIV_00798	568295154| cytidine and deoxycytidylate deaminase zinc-binding region [Necator americanus]	IPR015517: Cytidine deaminase	-	-	-	K01493: dCMP deaminase	ko00240	-	-	-	-	-	-	-	-	-	-	-	-	-	-	-	-	-	-	ZK643.2	-	-	-	-	-	-	143	144	432		30903	0	0	0	0	0	0	1	1	0	0	0
	DICVIV_00799	597885041| hypothetical protein Y032_0001g395 [Ancylostoma ceylanicum]	IPR007239: Autophagy-related protein 5	-	GO:0006914: autophagy	GO:0005737: cytoplasm	K08339: autophagy-related protein 5	ko04140 ko04622 ko05131	-	-	-	-	-	-	-	-	-	-	-	-	-	-	-	Y71G12B.12a	I	atg-5	Y71G12B.12a	-	-	Y	-	-	-	269	270	810		4874	1	1	0	1	1	1	1	1	1	1	1
	DICVIV_00800	393907321| U6 snRNA-associated Sm-like protein LSm6 [Loa loa] gi	IPR000608: Ubiquitin-conjugating enzyme, E2; IPR001163: Like-Sm ribonucleoprotein (LSM) domain; IPR006649: Like-Sm ribonucleoprotein (LSM) domain, eukaryotic/archaea-type; IPR010920: Like-Sm ribonucleoprotein (LSM)-related domain; IPR016135: Ubiquitin-conjugating enzyme/RWD-like; IPR023313: Ubiquitin-conjugating enzyme, active site	GO:0016881: acid-amino acid ligase activity	-	-	K02207: ubiquitin-conjugating enzyme E2 R	ko04120 ko05168	Y	Y	-	-	-	-	-	-	-	-	-	-	-	-	-	Y71G12B.15	I	ubc-3	Y71G12B.15	-	-	Y	-	-	-	376	377	1131		3663	1	1	0	1	1	1	1	0	1	1	2
	DICVIV_00801	597884868| hypothetical protein Y032_0001g312 [Ancylostoma ceylanicum]	IPR000242: Protein-tyrosine phosphatase, receptor/non-receptor type; IPR003595: Protein-tyrosine phosphatase, catalytic	GO:0004725: protein tyrosine phosphatase activity	GO:0006470: protein dephosphorylation	-	K01104: protein-tyrosine phosphatase	-	-	-	-	-	-	-	-	-	-	-	-	-	-	-	-	-	-	-	-	-	-	Y	-	-	-	204	205	615		30993	0	0	0	0	0	0	1	0	1	0	0
	DICVIV_00802	560138759| Tubby domain containing protein [Haemonchus contortus]	IPR000007: Tubby, C-terminal	-	-	-	-	-	-	-	-	-	-	-	-	-	-	-	-	-	-	-	-	-	-	-	-	-	-	-	-	-	-	337	338	1014		5422	1	1	0	1	1	1	2	1	1	1	1
	DICVIV_00803	597884863| hypothetical protein Y032_0001g310 [Ancylostoma ceylanicum]	IPR015943: WD40/YVTN repeat-like-containing domain	GO:0005515: protein binding	-	-	K01681: aconitate hydratase 1	ko00020 ko00630 ko00720 ko01200 ko01210 ko01230	-	-	-	-	-	-	-	-	-	-	-	-	-	-	-	Y71G12A.3	I	tub-2	Y71G12A.3	-	-	-	-	-	-	620	621	1863		5422	1	1	0	1	1	1	2	1	1	1	1
	DICVIV_00804	560138758| SCAMP domain containing protein [Haemonchus contortus]	IPR007273: SCAMP	-	GO:0015031: protein transport	GO:0016021: integral to membrane	K08823: CDC-like kinase	-	Y	-	-	-	-	-	-	-	-	-	-	-	-	-	-	M01D7.2	I	scm-1	M01D7.2	-	-	Y	-	-	-	418	419	1257		2738	1	1	1	1	1	1	1	1	1	1	2
	DICVIV_00805	560138757| Galactokinase galactose-binding and GHMP kinase domain containing protein [Haemonchus contortus]	IPR000705: Galactokinase; IPR006203: GHMP kinase, ATP-binding, conserved site; IPR006206: Mevalonate/galactokinase; IPR013750: GHMP kinase, C-terminal; IPR014721: Ribosomal protein S5 domain 2-type fold, subgroup; IPR019539: Galactokinase galactose-binding domain; IPR020568: Ribosomal protein S5 domain 2-type fold	GO:0004335: galactokinase activity; GO:0005524: ATP binding; GO:0016301: kinase activity; GO:0016773: phosphotransferase activity, alcohol group as acceptor	GO:0006012: galactose metabolic process; GO:0008152: metabolic process; GO:0046835: carbohydrate phosphorylation	GO:0005737: cytoplasm	K00849: galactokinase	ko00052 ko00520	-	-	-	-	-	-	-	-	-	-	-	-	-	-	-	M01D7.4	I	tag-96	M01D7.4	-	Y	Y	-	-	-	357	358	1074		2748	1	1	3	1	1	1	1	1	1	1	1
	DICVIV_00806	75863996| neuropeptide-like protein 12 [Trichostrongylus colubriformis]	-	-	-	-	-	-	-	-	-	-	-	-	-	-	-	-	-	-	-	-	-	-	-	-	M01D7.5	-	Y	-	-	-	-	61	62	186		28641	0	0	0	1	0	0	1	0	0	0	0
	DICVIV_00807	568295145| hypothetical protein NECAME_00215 [Necator americanus]	-	-	-	-	-	-	-	Y	-	Y	-	-	-	-	-	-	-	-	-	-	-	-	-	-	-	-	-	-	-	-	-	110	111	333		-	0	0	0	0	0	0	1	0	0	0	0
	DICVIV_00808	597884844| hypothetical protein Y032_0001g301 [Ancylostoma ceylanicum]	IPR003887: Lamino-associated polypeptide 2/emerin; IPR011015: LEM-like domain	-	-	GO:0005635: nuclear envelope	-	-	Y	-	-	-	-	-	-	-	-	-	-	-	-	-	-	M01D7.6	I	emr-1	-	-	-	Y	-	-	-	189	190	570		24792	0	0	0	0	0	0	1	1	1	0	0
	DICVIV_00809	597884824| hypothetical protein Y032_0001g293 [Ancylostoma ceylanicum]	IPR000654: G-protein alpha subunit, group Q; IPR001019: Guanine nucleotide binding protein (G-protein), alpha subunit; IPR011025: G protein alpha subunit, helical insertion	GO:0004871: signal transducer activity; GO:0005525: GTP binding; GO:0019001: guanyl nucleotide binding	GO:0006471: protein ADP-ribosylation; GO:0007165: signal transduction; GO:0007186: G-protein coupled receptor protein signaling pathway	-	K04634: guanine nucleotide-binding protein G(q) subunit alpha	ko04020 ko04270 ko04540 ko04713 ko04720 ko04723 ko04724 ko04725 ko04726 ko04728 ko04730 ko04745 ko04911 ko04912 ko04915 ko04916 ko04918 ko04961 ko04970 ko04971 ko04972 ko05010 ko05016 ko05142 ko05143 ko05146	-	-	-	-	-	-	-	-	-	-	-	-	-	-	-	M01D7.7a	I	egl-30	M01D7.7a	-	-	-	-	-	-	319	320	960		1659	1	1	1	1	1	1	1	1	1	1	3
	DICVIV_00810	568295141| hypothetical protein NECAME_00211 [Necator americanus]	IPR001141: Ribosomal protein L27e; IPR002917: GTP-binding domain, HSR1-related; IPR005824: KOW; IPR014722: Translation protein SH3-like, subgroup; IPR018262: Ribosomal protein L27e, conserved site	GO:0003735: structural constituent of ribosome; GO:0005525: GTP binding	GO:0006412: translation	GO:0005622: intracellular; GO:0005840: ribosome	K14539: large subunit GTPase 1	ko03008	-	-	-	-	-	-	-	-	-	-	-	-	-	-	-	C53H9.2a	I	C53H9.2	C53H9.2a	-	-	Y	-	-	-	692	693	2079		5298	0	1	0	1	1	1	1	1	1	1	1
	DICVIV_00811	115532260| Protein C53H9.3 [Caenorhabditis elegans]	-	-	-	-	-	-	-	-	-	-	-	-	-	-	-	-	-	-	-	-	-	C53H9.3	I	-	C53H9.3	-	-	-	-	-	-	99	100	300		12887	0	0	0	1	1	1	1	0	0	1	0
	DICVIV_00812	597887314| hypothetical protein Y032_0961g3222 [Ancylostoma ceylanicum]	IPR001680: WD40 repeat; IPR015943: WD40/YVTN repeat-like-containing domain; IPR017986: WD40-repeat-containing domain; IPR019781: WD40 repeat, subgroup; IPR019782: WD40 repeat 2	GO:0005515: protein binding	-	-	K10751: chromatin assembly factor 1 subunit B	-	-	-	-	-	-	-	-	-	-	-	-	-	-	-	-	Y71G12B.1a	I	chaf-2	Y71G12B.1a	-	-	-	-	-	-	472	473	1419		4412	0	1	1	1	1	1	2	1	1	1	1
	DICVIV_00813	560120348| Protein of unknown function DUF1981 domain containing protein [Haemonchus contortus]	-	-	-	-	-	-	Y	-	-	-	-	-	-	-	-	-	-	-	-	-	-	Y106G6G.2	I	-	Y106G6G.2	-	-	-	-	-	-	715	716	2148		5972	0	0	0	1	1	1	1	1	1	1	1
	DICVIV_00814	560120348| Protein of unknown function DUF1981 domain containing protein [Haemonchus contortus]	-	-	-	-	-	-	-	-	-	-	-	-	-	-	-	-	-	-	-	-	-	T20F10.5	I	-	T20F10.5	-	-	-	-	-	-	421	422	1266		8765	0	0	0	1	1	1	1	0	2	2	0
	DICVIV_00815	560120347| Der1 and Ribosomal protein S21e domain containing protein [Haemonchus contortus]	IPR001931: Ribosomal protein S21e; IPR007599: Derlin; IPR018279: Ribosomal protein S21e, conserved site	GO:0003735: structural constituent of ribosome	GO:0006412: translation	GO:0005622: intracellular; GO:0005840: ribosome	K11519: Derlin-1	ko04141 ko05014	Y	-	Y	-	-	-	-	-	-	-	-	-	-	-	-	F25D7.1	I	cup-2	F25D7.1	-	-	Y	-	-	-	375	376	1128		4827	1	1	1	1	1	1	1	1	1	1	1
	DICVIV_00816	568295134| hypothetical protein NECAME_00204 [Necator americanus]	IPR019955: Ubiquitin supergroup	-	-	-	K14027: homocysteine-responsive endoplasmic reticulum-resident ubiquitin-like domain member 1 protein	ko04141	Y	-	-	-	-	-	-	-	-	-	-	-	-	-	-	F25D7.2	I	tag-353	F25D7.2	-	-	Y	-	-	-	366	367	1101		5547	1	1	0	0	1	1	1	1	1	1	1
	DICVIV_00817	597892962| hypothetical protein Y032_0580g257 [Ancylostoma ceylanicum]	IPR001214: SET domain	GO:0005515: protein binding	-	-	K11432: PR domain zinc finger protein 2	-	-	-	-	-	-	-	-	-	-	-	-	-	-	-	-	F25D7.3a	I	blmp-1	F25D7.3a	-	-	-	-	-	-	467	468	1404		2754	1	1	1	2	1	2	1	1	2	1	1
	DICVIV_00818	597892957| hypothetical protein Y032_0580g256 [Ancylostoma ceylanicum]	IPR001478: PDZ/DHR/GLGF	GO:0005515: protein binding	-	-	-	-	-	-	-	-	-	-	-	-	-	-	-	-	-	-	-	F20D6.1	V	-	F20D6.1	-	-	-	-	-	-	356	357	1071		8860	0	0	0	3	1	1	1	0	0	1	0
	DICVIV_00819	560132900| Granulin domain containing protein [Haemonchus contortus]	IPR000118: Granulin	-	-	-	K16292: CEP, CYSEP; KDEL-tailed cysteine endopeptidase	-	-	Y	Y	Y	-	-	-	-	-	-	-	-	-	-	-	T22H2.6a	I	pgrn-1	T22H2.6a	-	-	-	-	-	-	235	236	708		6871	0	1	1	1	0	1	1	1	0	1	1
	DICVIV_00820	597865058| hypothetical protein Y032_0040g214 [Ancylostoma ceylanicum]	IPR003607: Metal-dependent phosphohydrolase, HD domain; IPR006674: Metal-dependent phosphohydrolase, HD subdomain; IPR023279: HD domain	GO:0003824: catalytic activity; GO:0008081: phosphoric diester hydrolase activity; GO:0046872: metal ion binding	-	-	K07023: putative hydrolases of HD superfamily	-	-	-	-	-	-	-	-	-	-	-	-	-	-	-	-	F45F2.9b	V	F45F2.9	F45F2.9b	-	-	-	-	-	-	181	182	546		3556	1	1	1	1	1	1	1	1	1	1	1
	DICVIV_00821	560125192| Hermansky-Pudlak syndrome 5 protein [Haemonchus contortus] gi	IPR015943: WD40/YVTN repeat-like-containing domain	GO:0005515: protein binding	-	-	-	-	Y	-	-	-	-	-	-	-	-	-	-	-	-	-	-	W09G3.6a	I	W09G3.6	-	-	-	-	-	-	-	752	753	2259		5877	0	0	1	1	1	1	1	1	1	1	1
	DICVIV_00822	597847623| hypothetical protein Y032_0143g2403 [Ancylostoma ceylanicum]	IPR006595: CTLH, C-terminal LisH motif; IPR013144: Ran binding protein-like, CRA domain; IPR013880: Yos1-like	-	-	-	K14399: polyribonucleotide 5'-hydroxyl-kinase	ko03015	-	-	-	-	-	-	-	-	-	-	-	-	-	-	-	W09G3.2	I	maea-1	W09G3.2	-	Y	Y	-	-	-	441	442	1326		4943	1	1	1	1	1	1	1	1	1	1	1
	DICVIV_00823	597864709| hypothetical protein Y032_0041g345 [Ancylostoma ceylanicum]	IPR011722: Hemimethylated DNA-binding domain	-	-	-	-	-	-	-	-	-	-	-	-	-	-	-	-	-	-	-	-	-	-	-	W09G3.3	-	Y	Y	-	-	-	90	91	273		13093	0	0	0	0	1	1	1	0	1	1	0
	DICVIV_00824	560125195| Crotonase domain containing protein [Haemonchus contortus]	IPR001753: Crotonase, core; IPR018376: Enoyl-CoA hydratase/isomerase, conserved site	GO:0003824: catalytic activity	GO:0008152: metabolic process	-	K01715: 3-hydroxybutyryl-CoA dehydratase	ko00630 ko00650 ko00720 ko01200	-	-	-	-	-	-	-	-	-	-	-	-	-	-	-	C32E8.9	I	-	C32E8.9	-	Y	-	-	-	-	271	272	816		7837	0	0	0	1	0	0	1	1	1	1	1
	DICVIV_00825	568297758| ANTH domain protein [Necator americanus]	-	-	-	-	K04498: E1A/CREB-binding protein	ko04066 ko04110 ko04310 ko04330 ko04350 ko04520 ko04630 ko04720 ko04916 ko05016 ko05152 ko05161 ko05164 ko05166 ko05168 ko05169 ko05200 ko05203 ko05206 ko05211 ko05215	-	-	-	-	-	-	-	-	-	-	-	-	-	-	-	-	-	-	-	-	-	-	-	-	-	433	434	1302		-	0	0	0	0	0	0	1	0	0	0	0
	DICVIV_00826	597898313| hypothetical protein Y032_0401g786 [Ancylostoma ceylanicum]	IPR008942: ENTH/VHS; IPR011417: ANTH; IPR013809: Epsin-like, N-terminal; IPR014712: Clathrin adaptor, phosphoinositide-binding, GAT-like	GO:0005543: phospholipid binding; GO:0005545: 1-phosphatidylinositol binding; GO:0030276: clathrin binding	GO:0048268: clathrin coat assembly	GO:0030118: clathrin coat	-	-	-	-	-	-	-	-	-	-	-	-	-	-	-	-	-	C32E8.10c	I	unc-11	C32E8.10c	-	Y	-	-	-	-	413	414	1242		1858	2	1	1	1	1	1	1	1	1	1	2
	DICVIV_00827	560125197| ATPase and Haloacid dehalogenase hydrolase domain containing protein [Haemonchus contortus]	IPR001757: ATPase, P-type, K/Mg/Cd/Cu/Zn/Na/Ca/Na/H-transporter; IPR005834: Haloacid dehalogenase-like hydrolase; IPR006539: ATPase, P-type, phospholipid-translocating, flippase; IPR008250: ATPase, P-type, ATPase-associated domain; IPR018303: ATPase, P-type phosphorylation site; IPR023214: HAD-like domain; IPR023299: ATPase, P-type, cytoplasmic domain N; IPR023300: ATPase, P-type, cytoplasmic tra…	GO:0000166: nucleotide binding; GO:0000287: magnesium ion binding; GO:0003824: catalytic activity; GO:0004012: phospholipid-translocating ATPase activity; GO:0005524: ATP binding; GO:0015662: ATPase activity, coupled to transmembrane movement of ions, phosphorylative mechanism; GO:0046872: metal ion binding	GO:0006754: ATP biosynthetic process; GO:0008152: metabolic process; GO:0015914: phospholipid transport	GO:0016020: membrane; GO:0016021: integral to membrane	K01530: phospholipid-translocating ATPase	-	Y	-	-	-	-	-	-	-	-	-	-	-	-	-	-	F36H2.1a	I	tat-5	F36H2.1a	-	Y	-	-	-	-	1083	1084	3252		1928	1	1	1	1	1	1	1	1	1	2	3
	DICVIV_00828	597898322| hypothetical protein Y032_0401g794 [Ancylostoma ceylanicum]	IPR009294: Aph-1	-	GO:0016485: protein processing; GO:0043085: positive regulation of catalytic activity	GO:0016021: integral to membrane	K06172: anterior pharynx defective 1	ko04330 ko05010	Y	-	-	-	-	-	-	-	-	-	-	-	-	-	-	VF36H2L.1	I	aph-1	VF36H2L.1	-	Y	-	-	-	-	290	291	873		4170	1	0	0	1	0	1	1	1	1	1	2
	DICVIV_00829	597898324| hypothetical protein Y032_0401g796 [Ancylostoma ceylanicum]	IPR002486: Nematode cuticle collagen, N-terminal; IPR008160: Collagen triple helix repeat	GO:0042302: structural constituent of cuticle	-	-	K10599: pre-mRNA-processing factor 19	ko03040 ko04120	Y	-	-	-	-	-	-	-	-	-	-	-	-	-	-	F53G12.7	I	col-45	F53G12.7	-	-	-	-	-	-	351	352	1056		7485	0	0	0	1	3	1	1	1	1	1	0
	DICVIV_00830	597880712| hypothetical protein Y032_0005g2434 [Ancylostoma ceylanicum]	IPR002687: Pre-mRNA processing ribonucleoprotein, snoRNA-binding domain; IPR012974: NOP5, N-terminal; IPR012976: NOSIC	-	-	-	K14565: nucleolar protein 58	ko03008	Y	-	-	-	-	-	-	-	-	-	-	-	-	-	-	W01B11.3	I	nol-5	W01B11.3	-	-	-	-	-	-	495	496	1488		3524	1	1	1	1	1	1	1	2	1	1	1
	DICVIV_00831	568297767| hypothetical protein NECAME_01723 [Necator americanus]	-	-	-	-	-	-	-	-	-	-	-	-	-	-	-	-	-	-	-	-	-	-	-	-	-	-	-	-	-	-	-	114	115	345		8740	0	0	0	0	0	0	2	2	3	1	0
	DICVIV_00832	560126248| Aminotransferase domain containing protein [Haemonchus contortus]	IPR000192: Aminotransferase, class V/Cysteine desulfurase; IPR003248: Phosphoserine aminotransferase, subgroup; IPR015421: Pyridoxal phosphate-dependent transferase, major region, subdomain 1; IPR015422: Pyridoxal phosphate-dependent transferase, major region, subdomain 2; IPR015424: Pyridoxal phosphate-dependent transferase, major domain; IPR020578: Aminotransferase class-V pyridoxal-phosphate b…	GO:0003824: catalytic activity; GO:0004648: O-phospho-L-serine:2-oxoglutarate aminotransferase activity; GO:0030170: pyridoxal phosphate binding	GO:0006564: L-serine biosynthetic process; GO:0008152: metabolic process	-	K00831: phosphoserine aminotransferase	ko00260 ko00680 ko00750 ko01200 ko01230	-	-	-	-	-	-	-	-	Y	2.6.1.52	Y	Y	Y	-	-	F26H9.5	I	-	F26H9.5	-	-	-	-	-	-	370	371	1113		5936	1	1	0	1	0	0	1	1	1	1	1
	DICVIV_00833	597880700| hypothetical protein Y032_0005g2426 [Ancylostoma ceylanicum]	IPR002110: Ankyrin repeat; IPR020683: Ankyrin repeat-containing domain	GO:0005515: protein binding	-	-	K15502: serine/threonine-protein phosphatase 6 regulatory ankyrin repeat subunit A	-	-	-	-	-	-	-	-	-	-	-	-	-	-	-	-	-	-	-	-	-	-	-	-	-	-	640	641	1923		-	0	0	0	0	0	0	1	0	0	0	0
	DICVIV_00834	341875473| hypothetical protein CAEBREN_21572 [Caenorhabditis brenneri]	IPR002110: Ankyrin repeat; IPR002153: Transient receptor potential channel, canonical; IPR020683: Ankyrin repeat-containing domain	GO:0005262: calcium channel activity; GO:0005515: protein binding	GO:0070588: calcium ion transmembrane transport	GO:0016020: membrane	K15502: serine/threonine-protein phosphatase 6 regulatory ankyrin repeat subunit A	-	Y	-	-	-	-	-	-	-	-	-	-	-	-	-	-	Y71A12B.4	I	trp-4	Y71A12B.4	-	-	-	-	-	-	1320	1321	3963		5919	1	1	2	1	2	1	1	1	1	1	0
	DICVIV_00835	46811828| L3ni67 [Dictyocaulus viviparus]	IPR012315: Klarsicht/ANC-1/syne-1 homology	GO:0003779: actin binding	-	GO:0016021: integral to membrane	K16523: AKAP6; A-kinase anchor protein 6	-	Y	-	-	-	-	-	-	-	-	-	-	-	-	-	-	-	-	-	-	-	-	-	-	-	-	123	124	372		10588	0	0	0	1	1	1	1	1	1	0	0
	DICVIV_00836	560119094| CRE-ANC-1 protein, partial [Haemonchus contortus]	-	-	-	-	K15152: mediator of RNA polymerase II transcription subunit 21	-	-	-	-	-	-	-	-	-	-	-	-	-	-	-	-	-	-	-	-	-	-	Y	-	-	-	602	603	1809		4144	0	0	0	4	2	4	2	1	2	1	0
	DICVIV_00837	597897211| hypothetical protein Y032_0433g1368 [Ancylostoma ceylanicum]	IPR001589: Actinin-type, actin-binding, conserved site; IPR001715: Calponin homology domain	GO:0003779: actin binding; GO:0005515: protein binding	-	-	K10388: plectin	-	-	-	-	-	-	-	-	-	-	-	-	-	-	-	-	-	-	-	ZK973.6	-	-	-	-	-	-	1063	1064	3192		4144	0	0	0	4	2	4	2	1	2	1	0
	DICVIV_00838	568297776| bacterial transferase hexapeptide repeat protein [Necator americanus]	IPR001451: Bacterial transferase hexapeptide repeat; IPR011004: Trimeric LpxA-like; IPR018357: Hexapeptide transferase, conserved site	GO:0016740: transferase activity	-	-	K00966: mannose-1-phosphate guanylyltransferase	ko00051 ko00520	-	-	-	-	-	-	-	-	-	-	-	-	-	-	-	Y47D9A.1a	I	Y47D9A.1	Y47D9A.1a	-	-	-	-	-	-	214	215	645		4977	1	1	1	1	1	1	1	1	1	1	1
	DICVIV_00839	597897212| hypothetical protein Y032_0433g1369 [Ancylostoma ceylanicum]	IPR005835: Nucleotidyl transferase	GO:0016779: nucleotidyltransferase activity	GO:0009058: biosynthetic process	-	K00966: mannose-1-phosphate guanylyltransferase	ko00051 ko00520	-	-	-	-	-	-	-	-	-	-	-	-	-	-	-	-	-	-	-	-	-	-	-	-	-	172	173	519		24791	0	0	1	0	0	0	1	0	0	0	0
	DICVIV_00840	560131251| NLI interacting factor domain containing protein [Haemonchus contortus]	IPR004274: NLI interacting factor; IPR011948: Dullard phosphatase domain, eukaryotic; IPR023214: HAD-like domain	GO:0005515: protein binding; GO:0016791: phosphatase activity	-	-	K17616: CTDSPL2; CTD small phosphatase-like protein 2	-	-	-	-	-	-	-	-	-	-	-	-	-	-	-	-	Y47D9A.2b	I	scpl-3	Y47D9A.2b	-	-	-	-	-	-	236	237	711		6904	0	0	0	1	1	1	1	1	1	1	1
	DICVIV_00841	560131252| ATPase domain containing protein [Haemonchus contortus]	IPR003593: ATPase, AAA+ type, core; IPR003959: ATPase, AAA-type, core; IPR011991: Winged helix-turn-helix transcription repressor DNA-binding	GO:0000166: nucleotide binding; GO:0005524: ATP binding; GO:0017111: nucleoside-triphosphatase activity	-	-	K02213: cell division control protein 6	ko04110 ko04111 ko04113	-	-	-	-	-	-	-	-	-	-	-	-	-	-	-	C43E11.10	I	cdc-6	C43E11.10	-	Y	Y	-	-	-	397	398	1194		5032	1	1	1	1	0	1	1	1	1	1	1
	DICVIV_00842	597897224| hypothetical protein Y032_0433g1377 [Ancylostoma ceylanicum]	IPR002478: Pseudouridine synthase/archaeosine transglycosylase; IPR005155: Ribosome biogenesis factor NIP7-like; IPR015947: Pseudouridine synthase/archaeosine transglycosylase-like	GO:0003723: RNA binding	-	-	K07565: 60S ribosome subunit biogenesis protein NIP7	-	-	-	-	-	-	-	-	-	-	-	-	-	-	-	-	C43E11.9	I	-	C43E11.9	-	Y	Y	-	-	-	180	181	543		5971	0	0	0	1	1	1	1	1	1	1	1
	DICVIV_00843	560131254| DNA repair nuclease domain containing protein [Haemonchus contortus]	IPR006166: ERCC4 domain; IPR011335: Restriction endonuclease, type II-like; IPR020819: DNA repair nuclease, XPF-type/Helicase	GO:0003677: DNA binding; GO:0004518: nuclease activity	GO:0006259: DNA metabolic process	-	K08991: crossover junction endonuclease MUS81	ko03440 ko03460	-	-	-	-	-	-	-	-	-	-	-	-	-	-	-	C43E11.2a	I	mus-81	C43E11.2a	-	Y	-	-	-	-	411	412	1236		5047	1	1	1	1	0	1	1	1	1	1	1
	DICVIV_00844	560131255| WW Rsp5 WWP domain containing protein [Haemonchus contortus] gi	IPR001202: WW/Rsp5/WWP	GO:0005515: protein binding	-	-	K12821: pre-mRNA-processing factor 40	ko03040	-	-	-	-	-	-	-	-	-	-	-	-	-	-	-	-	-	-	-	-	-	-	-	-	-	568	569	1707		30994	0	0	0	0	0	0	1	1	0	0	0
	DICVIV_00845	597896609| hypothetical protein Y032_0454g1745 [Ancylostoma ceylanicum]	IPR001214: SET domain; IPR003616: Post-SET domain; IPR006560: AWS	GO:0005515: protein binding; GO:0018024: histone-lysine N-methyltransferase activity	-	GO:0005634: nucleus	K11423: histone-lysine N-methyltransferase SETD2	ko00310	-	-	-	-	-	-	-	-	Y	2.1.1.43	Y	N	-	-	-	-	-	-	C43E11.3a	-	Y	-	-	-	-	717	718	2154		6793	1	1	1	1	1	1	1	0	1	1	0
	DICVIV_00846	32564096| Protein COGC-5 [Caenorhabditis elegans] gi	-	-	-	-	-	-	-	-	-	-	-	-	-	-	-	-	-	-	-	-	-	-	-	-	C43E11.11	-	Y	-	-	-	-	230	231	693		8615	1	0	0	1	1	1	1	1	1	1	0
	DICVIV_00847	568297786| putative translation elongation factor Tu [Necator americanus]	IPR000795: Protein synthesis factor, GTP-binding; IPR004160: Translation elongation factor EFTu/EF1A, C-terminal; IPR004161: Translation elongation factor EFTu/EF1A, domain 2; IPR004541: Translation elongation factor EFTu/EF1A, bacterial/organelle; IPR009000: Translation elongation/initiation factor/Ribosomal, beta-barrel; IPR009001: Translation elongation factor EF1A/initiation factor IF2gamma, …	GO:0003746: translation elongation factor activity; GO:0003924: GTPase activity; GO:0005525: GTP binding	GO:0006414: translational elongation	GO:0005622: intracellular	K02358: elongation factor Tu	ko04626	-	-	-	-	-	-	-	-	-	-	-	-	-	-	-	-	-	-	C43E11.4	-	Y	Y	-	-	-	286	287	861		6794	1	1	1	1	1	1	1	1	1	1	0
	DICVIV_00848	560131259| Cytosolic carboxypeptidase 1 [Haemonchus contortus] gi	IPR003103: Apoptosis regulator, Bcl-2 protein, BAG	-	GO:0006915: apoptosis	-	K09555: BCL2-associated athanogene 1	ko04141	Y	-	-	-	-	-	-	-	-	-	-	-	-	-	-	-	-	-	F57B10.11	-	-	-	-	-	-	514	515	1545		5602	1	1	0	0	1	1	1	1	1	1	1
	DICVIV_00849	597895872| hypothetical protein Y032_0476g2153 [Ancylostoma ceylanicum]	IPR000834: Peptidase M14, carboxypeptidase A	GO:0004181: metallocarboxypeptidase activity; GO:0008270: zinc ion binding	GO:0006508: proteolysis	-	-	-	-	-	-	-	-	-	-	-	-	-	-	-	-	M14B	M	F56H1.5	I	ccpp-1	F56H1.5	-	-	-	-	-	-	559	560	1680		3063	1	1	2	1	1	1	1	1	1	1	2
	DICVIV_00850	568290403| hypothetical protein NECAME_10349 [Necator americanus]	IPR000731: Sterol-sensing domain	-	-	GO:0016021: integral to membrane	K12385: Niemann-Pick C1 protein	ko04142	Y	-	-	-	-	-	-	-	-	-	-	-	-	-	-	F56H1.1	I	che-14	F56H1.1	-	-	-	-	-	-	757	758	2274		1567	2	2	1	2	1	2	1	2	2	2	2
	DICVIV_00851	560131261| Outer mitochondrial membrane transport complex protein domain containing protein [Haemonchus contortus]	IPR019564: Mitochondrial outer membrane translocase complex, Tom37/Metaxin	-	GO:0006626: protein targeting to mitochondrion	GO:0005741: mitochondrial outer membrane	-	-	Y	-	-	-	-	-	-	-	-	-	-	-	-	-	-	F39B2.11	I	mtx-1	F39B2.11	-	-	Y	-	-	-	312	313	939		4694	1	1	1	1	1	1	1	1	1	1	1
	DICVIV_00852	597895862| hypothetical protein Y032_0476g2147 [Ancylostoma ceylanicum]	IPR006629: LPS-induced tumor necrosis factor alpha factor	-	-	-	-	-	Y	-	-	-	-	-	-	-	-	-	-	-	-	-	-	Y87G2A.19	I	-	Y87G2A.19	-	-	-	-	-	-	135	136	408		13804	0	0	0	0	0	1	1	1	1	1	0
	DICVIV_00853	568290398| ribosomal protein S26e [Necator americanus]	IPR000892: Ribosomal protein S26e	GO:0003735: structural constituent of ribosome	GO:0006412: translation	GO:0005622: intracellular; GO:0005840: ribosome	K02976: small subunit ribosomal protein S26e	ko03010	Y	-	-	-	-	-	-	-	-	-	-	-	-	-	-	F39B2.6	I	rps-26	F39B2.6	-	-	-	-	-	-	160	161	483		3093	1	1	1	1	1	1	1	1	1	1	2
	DICVIV_00854	560131265| Heat shock protein DnaJ and Chaperone DnaJ domain containing protein [Haemonchus contortus]	IPR001305: Heat shock protein DnaJ, cysteine-rich domain; IPR002939: Chaperone DnaJ, C-terminal; IPR008971: HSP40/DnaJ peptide-binding	GO:0031072: heat shock protein binding; GO:0051082: unfolded protein binding	GO:0006457: protein folding	-	K09502: DnaJ homolog subfamily A member 1	ko04141	-	-	-	-	-	-	-	-	-	-	-	-	-	-	-	-	-	-	-	-	-	-	-	-	-	279	280	840		2223	1	1	1	1	1	1	1	2	1	1	2
	DICVIV_00855	560139341| Hypothetical protein CBG19763 [Haemonchus contortus]	IPR017978: GPCR, family 3, C-terminal	GO:0004930: G-protein coupled receptor activity	GO:0007186: G-protein coupled receptor protein signaling pathway	GO:0016021: integral to membrane	K08469: G protein-coupled receptor 158	-	Y	-	-	-	-	-	-	-	-	-	-	-	-	-	-	F39B2.8	I	-	F39B2.8	-	-	-	-	-	-	331	332	996		2131	1	1	1	1	1	1	1	1	1	1	3
	DICVIV_00856	568290395| hypothetical protein NECAME_10341 [Necator americanus]	-	-	-	-	-	-	Y	Y	Y	-	-	-	-	-	-	-	-	-	-	-	-	-	-	-	-	-	-	Y	-	-	-	248	249	747		29915	0	0	0	0	1	0	1	0	0	0	0
	DICVIV_00857	25395285|C87791 protein B0207.12 [imported] - Caenorhabditis elegans	IPR006028: Gamma-aminobutyric acid A receptor; IPR006029: Neurotransmitter-gated ion-channel transmembrane domain; IPR006201: Neurotransmitter-gated ion-channel; IPR006202: Neurotransmitter-gated ion-channel ligand-binding; IPR015680: Glutamate-Gated Chloride Channel; IPR018000: Neurotransmitter-gated ion-channel, conserved site	GO:0005230: extracellular ligand-gated ion channel activity	GO:0006810: transport; GO:0006811: ion transport	GO:0016020: membrane; GO:0016021: integral to membrane; GO:0045211: postsynaptic membrane	K05273: glutamate receptor, anionic, invertebrate	-	Y	-	-	-	-	-	-	-	-	-	-	-	-	-	-	-	-	-	B0207.12b	-	-	Y	-	Y	-	659	660	1980		1178	1	1	1	1	2	2	2	4	3	3	4
	DICVIV_00858	560139863| Aminoacyl-tRNA synthetase domain containing protein [Haemonchus contortus]	IPR002305: Aminoacyl-tRNA synthetase, class Ib; IPR014729: Rossmann-like alpha/beta/alpha sandwich fold; IPR023617: Tyrosyl-tRNA synthetase, class Ib, eukaryotic/archaeal	GO:0000166: nucleotide binding; GO:0004812: aminoacyl-tRNA ligase activity; GO:0005524: ATP binding	GO:0006412: translation; GO:0006418: tRNA aminoacylation for protein translation	GO:0005737: cytoplasm	K01866: tyrosyl-tRNA synthetase	ko00970	-	-	-	-	-	-	-	-	Y	6.1.1.1	Y	Y	Y	-	-	Y105E8A.19	I	-	Y105E8A.19	-	-	-	-	-	-	695	696	2088		3544	1	1	1	1	1	1	1	1	1	1	1
	DICVIV_00859	560139862| WD40 repeat domain containing protein [Haemonchus contortus]	IPR001680: WD40 repeat; IPR011046: WD40 repeat-like-containing domain; IPR015943: WD40/YVTN repeat-like-containing domain; IPR017986: WD40-repeat-containing domain	GO:0005515: protein binding	-	-	K16482: POC1; centriolar protein POC1	-	-	-	-	-	-	-	-	-	-	-	-	-	-	-	-	F47G4.4	I	-	-	-	-	-	-	-	-	674	675	2025		3927	1	1	1	1	1	1	1	2	1	1	1
	DICVIV_00860	560139861| Microsomal signal peptidase 12 kDa subunit domain containing protein [Haemonchus contortus]	IPR009542: Microsomal signal peptidase 12kDa subunit	GO:0008233: peptidase activity	GO:0006465: signal peptide processing	GO:0005787: signal peptidase complex; GO:0016021: integral to membrane	K12946: signal peptidase complex subunit 1	ko03060	Y	-	-	-	-	-	-	-	-	-	-	-	-	-	-	C34B2.10	I	-	C34B2.10	-	Y	-	-	-	-	100	101	303		5257	0	1	0	1	1	1	1	1	2	1	1
	DICVIV_00861	597836238| hypothetical protein Y032_0289g1510 [Ancylostoma ceylanicum]	IPR003111: Peptidase S16, lon N-terminal; IPR003593: ATPase, AAA+ type, core; IPR003959: ATPase, AAA-type, core; IPR004815: Peptidase S16, ATP-dependent protease La; IPR008268: Peptidase S16, active site; IPR008269: Peptidase S16, Lon C-terminal; IPR011990: Tetratricopeptide-like helical; IPR019734: Tetratricopeptide repeat; IPR020568: Ribosomal protein S5 domain 2-type fold	GO:0000166: nucleotide binding; GO:0004176: ATP-dependent peptidase activity; GO:0004252: serine-type endopeptidase activity; GO:0005488: binding; GO:0005515: protein binding; GO:0005524: ATP binding; GO:0017111: nucleoside-triphosphatase activity	GO:0006508: proteolysis	-	K08675: Lon-like ATP-dependent protease	-	Y	-	-	-	-	-	-	-	-	-	-	-	-	S16	S	C34B2.6	I	-	C34B2.6	-	Y	-	-	-	-	1070	1071	3213		3074	1	1	1	1	1	1	1	1	2	1	1
	DICVIV_00862	597836231| hypothetical protein Y032_0289g1508 [Ancylostoma ceylanicum]	IPR009346: GRIM-19	-	-	-	K11353: NADH dehydrogenase (ubiquinone) 1 alpha subcomplex 13	ko00190 ko04932 ko05010 ko05012 ko05016	Y	-	-	-	-	-	-	-	-	-	-	-	-	-	-	C34B2.8	I	-	C34B2.8	-	-	-	-	-	-	245	246	738		4904	1	1	1	1	1	1	1	1	1	1	1
	DICVIV_00863	597836227| hypothetical protein Y032_0289g1506 [Ancylostoma ceylanicum]	IPR011992: EF-hand-like domain; IPR018249: EF-HAND 2	GO:0005509: calcium ion binding	-	-	K11583: protein phosphatase 2 (formerly 2A), regulatory subunit B''	ko03015 ko04151 ko04728	-	-	-	-	-	-	-	-	-	-	-	-	-	-	-	C25A1.9a	I	rsa-1	-	-	-	-	-	-	-	391	392	1176		6332	1	1	1	1	1	1	1	0	1	1	1
	DICVIV_00864	597836223| hypothetical protein Y032_0289g1505 [Ancylostoma ceylanicum]	IPR005160: Ku70/Ku80 C-terminal arm; IPR006164: DNA helicase, ATP-dependent, Ku type; IPR016194: Spen Paralogue and Orthologue SPOC, C-terminal-like	GO:0003677: DNA binding; GO:0004003: ATP-dependent DNA helicase activity; GO:0005488: binding	GO:0006303: double-strand break repair via nonhomologous end joining	-	K10885: ATP-dependent DNA helicase 2 subunit 2	ko03450	-	-	-	-	-	-	-	-	-	-	-	-	-	-	-	-	-	-	R07E5.8	-	-	-	-	-	-	414	415	1245		14988	0	0	0	0	0	0	1	1	1	1	0
	DICVIV_00865	560139853| Protein phosphatase inhibitor domain containing protein [Haemonchus contortus]	IPR011107: Protein phosphatase inhibitor	-	-	-	-	-	-	-	-	-	-	-	-	-	-	-	-	-	-	-	-	C07H6.2	III	-	C07H6.2	-	-	-	-	-	-	101	102	306		1296	0	1	1	2	2	1	2	1	1	3	8
	DICVIV_00866	597836214| hypothetical protein Y032_0289g1500 [Ancylostoma ceylanicum]	IPR000595: Cyclic nucleotide-binding domain; IPR005821: Ion transport; IPR014710: RmlC-like jelly roll fold; IPR018488: Cyclic nucleotide-binding, conserved site; IPR018490: Cyclic nucleotide-binding-like	GO:0005216: ion channel activity	GO:0006811: ion transport; GO:0055085: transmembrane transport	GO:0016020: membrane	K05326: cyclic nucleotide gated channel, invertebrate	-	Y	-	-	-	-	-	-	-	-	-	-	-	-	-	-	F36F2.5	I	tax-2	F36F2.5	-	-	-	-	-	-	649	650	1950		3802	1	1	0	1	0	1	1	1	0	1	2
	DICVIV_00867	no hit	-	-	-	-	-	-	-	-	-	-	-	-	-	-	-	-	-	-	-	-	-	-	-	-	-	-	-	-	-	-	-	115	116	348		-	0	0	0	0	0	0	1	0	0	0	0
	DICVIV_00868	597836211| hypothetical protein Y032_0289g1498 [Ancylostoma ceylanicum]	IPR001589: Actinin-type, actin-binding, conserved site; IPR001715: Calponin homology domain	GO:0003779: actin binding; GO:0005515: protein binding	-	-	K10382: dystonin	-	-	-	-	-	-	-	-	-	-	-	-	-	-	-	-	-	-	-	-	-	-	-	-	-	-	78	79	237		-	0	0	0	0	0	0	1	0	0	0	0
	DICVIV_00869	524892546| PREDICTED: uncharacterized protein LOC101864076 [Aplysia californica] gi	IPR001101: Plectin repeat; IPR001589: Actinin-type, actin-binding, conserved site; IPR001715: Calponin homology domain; IPR018159: Spectrin/alpha-actinin	GO:0003779: actin binding; GO:0005515: protein binding	-	GO:0005856: cytoskeleton	K10388: plectin	-	-	-	-	-	-	-	-	-	-	-	-	-	-	-	-	-	-	-	ZK1151.1c	-	-	Y	-	-	-	3396	3397	10191		1139	2	1	1	1	4	2	4	2	3	1	7
	DICVIV_00870	597836199| hypothetical protein Y032_0289g1495 [Ancylostoma ceylanicum]	-	-	-	-	K03529: chromosome segregation protein	-	-	-	-	-	-	-	-	-	-	-	-	-	-	-	-	-	-	-	-	-	-	-	-	-	-	565	566	1698		-	0	0	0	0	0	0	1	0	0	0	0
	DICVIV_00871	560139850| Spectrin repeat domain containing protein [Haemonchus contortus]	-	-	-	-	K10382: dystonin	-	-	-	-	-	-	-	-	-	-	-	-	-	-	-	-	-	-	-	-	-	-	-	-	-	-	569	570	1710		1139	2	1	1	1	4	2	4	2	3	1	7
	DICVIV_00872	560139850| Spectrin repeat domain containing protein [Haemonchus contortus]	IPR018159: Spectrin/alpha-actinin	-	-	-	K10382: dystonin	-	-	-	-	-	-	-	-	-	-	-	-	-	-	-	-	-	-	-	-	-	-	-	-	-	-	641	642	1926		1139	2	1	1	1	4	2	4	2	3	1	7
	DICVIV_00873	568291709| spectrin repeat-containing domain protein, partial [Necator americanus]	IPR002017: Spectrin repeat; IPR003108: Growth-arrest-specific protein 2 domain; IPR011992: EF-hand-like domain; IPR018159: Spectrin/alpha-actinin; IPR018249: EF-HAND 2	GO:0005509: calcium ion binding; GO:0005515: protein binding	GO:0007050: cell cycle arrest	-	K10382: dystonin	-	-	-	-	-	-	-	-	-	-	-	-	-	-	-	-	-	-	-	-	-	-	-	-	-	-	932	933	2799		1139	2	1	1	1	4	2	4	2	3	1	7
	DICVIV_00882	597881459| hypothetical protein Y032_0004g1792 [Ancylostoma ceylanicum]	IPR004988: Protein of unknown function DUF273	-	-	-	-	-	-	-	-	-	-	-	-	-	-	-	-	-	-	-	-	F32H2.11	I	-	F32H2.11	-	-	Y	-	-	-	293	294	882		10034	0	0	0	1	0	0	2	0	1	2	0
	DICVIV_00883	560138418| unnamed protein product [Haemonchus contortus]	-	-	-	-	-	-	-	-	-	-	-	-	-	-	-	-	-	-	-	-	-	-	-	-	-	-	-	-	-	-	-	163	164	492		20503	0	0	0	0	0	0	1	1	1	1	0
	DICVIV_00884	560138419| ATP-binding region and DNA mismatch repair protein and MutL domain containing protein [Haemonchus contortus]	IPR002099: DNA mismatch repair protein; IPR003594: ATPase-like, ATP-binding domain; IPR013507: DNA mismatch repair protein, C-terminal; IPR014721: Ribosomal protein S5 domain 2-type fold, subgroup; IPR014762: DNA mismatch repair, conserved site; IPR014763: DNA mismatch repair protein, N-terminal; IPR014790: MutL, C-terminal, dimerisation; IPR015434: Post Meiotic Segregation 2; IPR020568: Ribosoma…	GO:0005524: ATP binding; GO:0030983: mismatched DNA binding	GO:0006298: mismatch repair	-	K10858: DNA mismatch repair protein PMS2	ko03430 ko03460	-	-	-	-	-	-	-	-	-	-	-	-	-	-	-	H12C20.2a	V	pms-2	H12C20.2a	-	-	Y	-	-	-	844	845	2535		4297	1	1	1	1	1	1	1	1	1	1	1
	DICVIV_00885	568297651| tissue inhibitor of metalloproteinase [Necator americanus]	IPR001134: Netrin domain; IPR001820: Proteinase inhibitor I35, tissue inhibitor of metalloproteinase; IPR008993: Tissue inhibitor of metalloproteinases-like, OB-fold	GO:0005515: protein binding; GO:0008191: metalloendopeptidase inhibitor activity	-	-	K16866: TIMP3; metalloproteinase inhibitor 3	ko05205 ko05206	-	Y	Y	Y	-	-	-	-	-	-	-	-	-	I35	I	-	-	-	-	-	-	-	-	-	-	137	138	414		6949	0	0	0	2	0	0	1	1	2	0	1
	DICVIV_00886	597877895| hypothetical protein Y032_0009g617 [Ancylostoma ceylanicum]	IPR000276: GPCR, rhodopsin-like, 7TM; IPR009126: Cholecystokinin receptor; IPR017452: GPCR, rhodopsin-like superfamily	-	GO:0007186: G-protein coupled receptor protein signaling pathway	GO:0016021: integral to membrane	K04196: cholecystokinin-like receptor	ko04080	Y	-	-	-	-	-	-	-	-	-	-	-	-	-	-	Y39A3B.5d	III	ckr-2	Y39A3B.5d	-	-	-	Y	-	-	337	338	1014		1826	1	1	1	2	2	1	3	2	2	2	1
	DICVIV_00887	597877894| hypothetical protein Y032_0009g617 [Ancylostoma ceylanicum]	IPR000276: GPCR, rhodopsin-like, 7TM; IPR017452: GPCR, rhodopsin-like superfamily	-	GO:0007186: G-protein coupled receptor protein signaling pathway	GO:0016021: integral to membrane	K04196: cholecystokinin-like receptor	ko04080	Y	-	-	-	-	-	-	-	-	-	-	-	-	-	-	-	-	-	-	-	-	-	Y	-	-	97	98	294		1826	1	1	1	2	2	1	3	2	2	2	1
	DICVIV_00888	19698797| ubiquitin [Onchocerca volvulus]	IPR000626: Ubiquitin; IPR019954: Ubiquitin conserved site; IPR019955: Ubiquitin supergroup; IPR019956: Ubiquitin subgroup	GO:0005515: protein binding	-	-	K08770: ubiquitin C	ko03320	-	-	-	-	-	-	-	-	-	-	-	-	-	-	-	F52C6.2	II	-	-	-	-	Y	-	-	-	306	307	921		-	0	0	0	0	0	0	1	0	0	0	0
	DICVIV_00889	568269908| hypothetical protein NECAME_00901 [Necator americanus]	IPR021967: Nuclear protein 96	-	-	-	K14297: nuclear pore complex protein Nup98-Nup96	ko03013 ko05164	-	-	-	-	-	-	-	-	-	-	-	-	-	-	-	-	-	-	ZK328.5b	-	-	-	-	-	-	549	550	1650		1731	1	1	2	3	1	1	2	1	3	1	1
	DICVIV_00890	560132496| Peptidase S59 domain containing protein [Haemonchus contortus]	IPR007230: Peptidase S59, nucleoporin	-	GO:0006810: transport	GO:0005643: nuclear pore	K14297: nuclear pore complex protein Nup98-Nup96	ko03013 ko05164	-	-	-	-	-	-	-	-	-	-	-	-	-	S59	S	-	-	-	-	-	-	-	-	-	-	428	429	1287		1731	1	1	2	3	1	1	2	1	3	1	1
	DICVIV_00891	568269904| hypothetical protein NECAME_00897 [Necator americanus]	IPR007648: ATPase inhibitor, IATP, mitochondria	GO:0004857: enzyme inhibitor activity	GO:0045980: negative regulation of nucleotide metabolic process	GO:0005739: mitochondrion	K01934: 5-formyltetrahydrofolate cyclo-ligase	ko00670	-	-	-	-	-	-	-	-	-	-	-	-	-	-	-	B0546.1	IV	mai-2	B0546.1	-	-	Y	-	-	-	107	108	324		5442	0	1	1	1	1	1	1	1	1	1	1
	DICVIV_00892	560132498| Arsenite-resistance protein 2 domain containing protein [Haemonchus contortus]	IPR007042: Arsenite-resistance protein 2; IPR021933: Protein of unknown function DUF3546	-	-	-	-	-	-	-	-	-	-	-	-	-	-	-	-	-	-	-	-	E01A2.2a	I	E01A2.2	E01A2.2a	-	-	-	-	-	-	658	659	1977		5024	1	1	1	1	1	1	1	1	1	1	1
	DICVIV_00893	597841720| hypothetical protein Y032_0207g2007 [Ancylostoma ceylanicum]	IPR001680: WD40 repeat; IPR003613: U box domain; IPR011046: WD40 repeat-like-containing domain; IPR013083: Zinc finger, RING/FYVE/PHD-type; IPR013915: Pre-mRNA-splicing factor 19; IPR015943: WD40/YVTN repeat-like-containing domain; IPR017986: WD40-repeat-containing domain; IPR019781: WD40 repeat, subgroup; IPR019782: WD40 repeat 2	GO:0004842: ubiquitin-protein ligase activity; GO:0005515: protein binding	GO:0016567: protein ubiquitination	GO:0000151: ubiquitin ligase complex	K10599: pre-mRNA-processing factor 19	ko03040 ko04120	-	-	-	-	-	-	-	-	-	-	-	-	-	-	-	T10F2.4	III	prp-19	T10F2.4	-	Y	Y	-	-	-	443	444	1332		4355	1	1	1	1	1	1	1	1	1	1	1
	DICVIV_00894	560132499| U box and Pre-mRNA-splicing factor 19 and WD40 repeat and Peptidase C48 domain containing protein [Haemonchus contortus]	-	-	-	-	-	-	-	-	-	-	-	-	-	-	-	-	-	-	-	-	-	-	-	-	-	-	-	-	-	-	-	223	224	672		30995	0	0	0	0	0	0	1	0	1	0	0
	DICVIV_00895	560132499| U box and Pre-mRNA-splicing factor 19 and WD40 repeat and Peptidase C48 domain containing protein [Haemonchus contortus]	IPR003653: Peptidase C48, SUMO/Sentrin/Ubl1	GO:0008234: cysteine-type peptidase activity	GO:0006508: proteolysis	-	K08592: sentrin-specific protease 1	-	-	-	-	-	-	-	-	-	-	-	-	-	-	C48	C	-	-	-	T10F2.3	-	Y	-	-	-	-	47	48	144		2927	1	1	1	1	1	2	1	0	1	1	1
	DICVIV_00896	560132500| Mitochondrial substrate solute carrier domain containing protein [Haemonchus contortus]	IPR018108: Mitochondrial substrate/solute carrier; IPR023395: Mitochondrial carrier domain	-	-	-	K15101: solute carrier family 25 (mitochondrial ornithine transporter) member 2/15	-	-	-	-	-	-	-	-	-	-	-	-	-	-	-	-	T10F2.2	III	-	T10F2.2	-	Y	-	-	-	-	257	258	774		4963	1	1	1	1	1	1	1	1	1	1	1
	DICVIV_00897	560132501| WHEP-TRS and Aminoacyl-tRNA synthetase and Anticodon-binding domain containing protein [Haemonchus contortus]	IPR000738: WHEP-TRS; IPR002314: Aminoacyl-tRNA synthetase, class II (G/ H/ P/ S), conserved domain; IPR002315: Glycyl-tRNA synthetase, alpha2 dimer; IPR004154: Anticodon-binding; IPR006195: Aminoacyl-tRNA synthetase, class II; IPR009068: S15/NS1, RNA-binding	GO:0000166: nucleotide binding; GO:0004812: aminoacyl-tRNA ligase activity; GO:0004820: glycine-tRNA ligase activity; GO:0005524: ATP binding	GO:0006412: translation; GO:0006418: tRNA aminoacylation for protein translation; GO:0006426: glycyl-tRNA aminoacylation	GO:0005737: cytoplasm	K01880: glycyl-tRNA synthetase	ko00970	-	-	-	-	-	-	-	-	-	-	-	-	-	-	-	T10F2.1a	III	gars-1	T10F2.1a	-	Y	-	-	-	-	726	727	2181		3560	1	1	1	1	1	1	1	1	1	1	1
	DICVIV_00898	597841724| hypothetical protein Y032_0207g2011 [Ancylostoma ceylanicum]	IPR010558: Caenorhabditis elegans ly-6-related	-	-	-	-	-	Y	-	-	-	-	-	-	-	-	-	-	-	-	-	-	T12A2.16b	III	hot-4	-	-	-	-	-	-	-	133	134	402		8695	0	0	0	2	1	1	2	0	1	1	0
	DICVIV_00899	597841724| hypothetical protein Y032_0207g2011 [Ancylostoma ceylanicum]	IPR010558: Caenorhabditis elegans ly-6-related	-	-	-	-	-	-	Y	Y	Y	-	-	-	-	-	-	-	-	-	-	-	-	-	-	T12A2.16b	-	-	-	-	-	-	97	98	294		8695	0	0	0	2	1	1	2	0	1	1	0
	DICVIV_00900	597841727| hypothetical protein Y032_0207g2012 [Ancylostoma ceylanicum]	IPR000863: Sulfotransferase domain	GO:0008146: sulfotransferase activity	-	-	K01021: protein-tyrosine sulfotransferase	-	-	-	-	-	-	-	-	-	-	-	-	-	-	-	-	Y111B2A.15	III	tpst-1	Y111B2A.15	-	-	-	-	-	-	357	358	1074		2820	1	1	1	1	1	1	1	1	1	1	2
	DICVIV_00901	no hit	-	-	-	-	-	-	-	-	-	-	-	-	-	-	-	-	-	-	-	-	-	-	-	-	-	-	-	-	-	-	-	93	94	282		-	0	0	0	0	0	0	1	0	0	0	0
	DICVIV_00902	597841733| hypothetical protein Y032_0207g2014 [Ancylostoma ceylanicum] gi	IPR002140: Ribosome maturation protein SBDS; IPR018978: Ribosome maturation protein SBDS, C-terminal; IPR019383: Golgin subfamily A member 7/ERF4; IPR019783: Ribosome maturation protein SBDS, N-terminal	-	GO:0042254: ribosome biogenesis; GO:0045727: positive regulation of translation	-	K14574: ribosome maturation protein SDO1	ko03008	Y	-	-	-	-	-	-	-	-	-	-	-	-	-	-	W06E11.4	III	sbds-1	W06E11.4	-	-	-	-	-	-	441	442	1326		4304	1	1	1	1	1	1	1	1	1	1	1
	DICVIV_00903	560133964| WD40 repeat and Periodic tryptophan protein-associated region domain containing protein [Haemonchus contortus]	IPR001680: WD40 repeat; IPR007148: Small-subunit processome, Utp12; IPR011047: Quinonprotein alcohol dehydrogenase-like; IPR015943: WD40/YVTN repeat-like-containing domain; IPR017986: WD40-repeat-containing domain; IPR019775: WD40 repeat, conserved site; IPR019781: WD40 repeat, subgroup; IPR019782: WD40 repeat 2	GO:0005515: protein binding	-	-	K14558: periodic tryptophan protein 2	ko03008	-	-	-	-	-	-	-	-	-	-	-	-	-	-	-	F55F8.3	I	-	F55F8.3	-	Y	Y	-	-	-	808	809	2427		4363	1	1	1	1	1	1	1	1	1	1	1
	DICVIV_00904	597841740| hypothetical protein Y032_0207g2018 [Ancylostoma ceylanicum]	IPR001650: Helicase, C-terminal; IPR011545: DNA/RNA helicase, DEAD/DEAH box type, N-terminal; IPR014001: DEAD-like helicase	GO:0003676: nucleic acid binding; GO:0004386: helicase activity; GO:0005524: ATP binding; GO:0008026: ATP-dependent helicase activity	-	-	K14805: ATP-dependent RNA helicase DDX24/MAK5	-	Y	-	-	-	-	-	-	-	-	-	-	-	-	-	-	F55F8.2a	I	F55F8.2	F55F8.2a	-	Y	Y	-	-	-	513	514	1542		3578	1	1	1	1	1	1	1	1	1	1	1
	DICVIV_00905	568269891| hypothetical protein NECAME_00884 [Necator americanus]	-	-	-	-	-	-	-	Y	Y	Y	-	-	-	-	-	-	-	-	-	-	-	-	-	-	-	-	-	-	-	-	-	83	84	252		9039	0	1	0	1	0	0	2	1	1	1	0
	DICVIV_00906	560133965| DNA RNA helicase domain containing protein [Haemonchus contortus]	-	-	-	-	-	-	-	-	-	-	-	-	-	-	-	-	-	-	-	-	-	-	-	-	-	-	-	Y	-	-	-	46	47	141		-	0	0	0	0	0	0	1	0	0	0	0
	DICVIV_00907	568269891| hypothetical protein NECAME_00884 [Necator americanus]	-	-	-	-	-	-	-	Y	Y	Y	-	-	-	-	-	-	-	-	-	-	-	C45G9.13	III	-	C45G9.13	-	-	-	-	-	-	80	81	243		9039	0	1	0	1	0	0	2	1	1	1	0
	DICVIV_00908	597841792| hypothetical protein Y032_0207g2046 [Ancylostoma ceylanicum]	IPR004045: Glutathione S-transferase, N-terminal; IPR005442: Glutathione S-transferase, omega-class; IPR010987: Glutathione S-transferase, C-terminal-like; IPR012335: Thioredoxin fold; IPR012336: Thioredoxin-like fold; IPR017933: Glutathione S-transferase/chloride channel, C-terminal	GO:0004364: glutathione transferase activity; GO:0005515: protein binding	GO:0008152: metabolic process	GO:0005737: cytoplasm	K00799: glutathione S-transferase	ko00480 ko00980 ko00982 ko05204	-	-	-	-	-	-	-	-	Y	2.5.1.18	Y	Y	Y	-	-	K10F12.4a	III	gsto-3	K10F12.4a	-	-	Y	-	-	-	322	323	969		1261	1	1	1	2	2	2	1	3	2	5	1
	DICVIV_00909	560138212| Sad1 UNC domain containing protein [Haemonchus contortus]	IPR012919: Sad1/UNC-like, C-terminal	-	-	-	-	-	-	-	-	-	-	-	-	-	-	-	-	-	-	-	-	F57B1.2	V	sun-1	-	-	-	-	-	-	-	308	309	927		13784	0	0	0	0	0	0	1	1	1	1	0
	DICVIV_00910	541045050| hypothetical protein ASU_06231 [Ascaris suum]	IPR001166: Crustacean neurohormone; IPR018251: Crustacean neurohormone, conserved site	GO:0005184: neuropeptide hormone activity	-	GO:0005576: extracellular region	-	-	-	Y	Y	Y	-	-	-	-	-	-	-	-	-	-	-	-	-	-	C05E11.6	-	-	-	-	-	-	95	96	288		6812	1	1	0	2	0	1	3	0	1	2	0
	DICVIV_00911	597888243| hypothetical protein Y032_0863g2752 [Ancylostoma ceylanicum]	IPR001810: F-box domain, cyclin-like; IPR006553: Leucine-rich repeat, cysteine-containing subtype	GO:0005515: protein binding	-	-	K10268: F-box and leucine-rich repeat protein 2/20	-	-	-	-	-	-	-	-	-	-	-	-	-	-	-	-	C02F5.7b	III	C02F5.7	C02F5.7b	-	Y	-	-	-	-	507	508	1524		2105	1	1	3	1	1	1	1	1	1	1	2
	DICVIV_00912	597856110| hypothetical protein Y032_0081g1441 [Ancylostoma ceylanicum]	IPR013632: DNA recombination and repair protein Rad51, C-terminal	-	-	-	K10871: RAD51-like protein 3	ko03440	-	Y	-	Y	-	-	-	-	-	-	-	-	-	-	-	C30A5.2	III	rfs-1	-	-	-	-	-	-	-	233	234	702		20593	0	0	0	0	0	0	1	1	1	1	0
	DICVIV_00913	597856113| hypothetical protein Y032_0081g1443 [Ancylostoma ceylanicum]	IPR005301: Mob1/phocein	-	-	-	K06685: maintenance of ploidy protein MOB1 (MPS1 binder 1)	ko04111 ko04390 ko04391	-	-	-	-	-	-	-	-	-	-	-	-	-	-	-	C30A5.3	III	-	C30A5.3	-	Y	Y	-	-	-	226	227	681		4801	1	1	1	1	1	1	1	1	1	1	1
	DICVIV_00914	597856117| hypothetical protein Y032_0081g1444 [Ancylostoma ceylanicum]	-	-	-	-	-	-	-	-	-	-	-	-	-	-	-	-	-	-	-	-	-	C02F5.6b	III	henn-1	C02F5.6b	-	-	Y	-	-	-	342	343	1029		6242	1	1	0	0	0	0	1	1	1	1	1
	DICVIV_00915	597856129| hypothetical protein Y032_0081g1451 [Ancylostoma ceylanicum]	-	-	-	-	-	-	-	-	-	-	-	-	-	-	-	-	-	-	-	-	-	-	-	-	F37A8.4	-	-	Y	-	-	-	67	68	204		15359	0	0	0	1	0	0	1	0	1	1	0
	DICVIV_00916	597852966| hypothetical protein Y032_0100g3293 [Ancylostoma ceylanicum]	IPR011701: Major facilitator superfamily; IPR016196: Major facilitator superfamily domain, general substrate transporter	-	GO:0055085: transmembrane transport	GO:0016021: integral to membrane	K12307: MFS transporter, ceroid-lipofuscinosis neuronal protein 7	ko04142	Y	-	-	-	-	-	-	-	-	-	-	-	-	-	-	-	-	-	-	-	-	-	-	-	-	584	585	1755		15358	0	0	0	1	0	0	1	1	1	0	0
	DICVIV_00918	597852961| hypothetical protein Y032_0100g3288 [Ancylostoma ceylanicum]	-	-	-	-	-	-	-	-	-	-	-	-	-	-	-	-	-	-	-	-	-	ZK1058.9a	III	ZK1058.9	ZK1058.9a	-	-	Y	-	-	-	176	177	531		7256	1	1	1	1	1	1	1	1	1	1	0
	DICVIV_00919	597852960| hypothetical protein Y032_0100g3287 [Ancylostoma ceylanicum]	IPR000132: Nitrilase/cyanide hydratase, conserved site; IPR003010: Nitrilase/cyanide hydratase and apolipoprotein N-acyltransferase	GO:0016810: hydrolase activity, acting on carbon-nitrogen (but not peptide) bonds	GO:0006807: nitrogen compound metabolic process	-	K01501: nitrilase	ko00380 ko00460 ko00627 ko00643 ko00910	-	-	Y	Y	-	-	-	-	Y	3.5.5.1	N	N	-	-	-	ZK1058.6	III	nit-1	ZK1058.6	-	-	-	-	-	-	333	334	1002		10791	1	0	0	1	0	0	1	1	0	1	0
	DICVIV_00920	no hit	-	-	-	-	-	-	-	-	-	-	-	-	-	-	-	-	-	-	-	-	-	-	-	-	-	-	-	-	-	-	-	184	185	555		14809	0	0	0	0	0	0	4	0	0	0	0
	DICVIV_00921	no hit	-	-	-	-	-	-	-	Y	Y	Y	-	-	-	-	-	-	-	-	-	-	-	-	-	-	-	-	-	-	-	-	-	161	162	486		14809	0	0	0	0	0	0	4	0	0	0	0
	DICVIV_00922	no hit	IPR016060: Complement control module	-	-	-	-	-	-	-	-	-	-	-	-	-	-	-	-	-	-	-	-	-	-	-	-	-	-	-	-	-	-	298	299	897		14809	0	0	0	0	0	0	4	0	0	0	0
	DICVIV_00923	no hit	IPR016060: Complement control module	-	-	-	-	-	-	Y	-	Y	-	-	-	-	-	-	-	-	-	-	-	-	-	-	-	-	-	-	-	-	-	367	368	1104		14809	0	0	0	0	0	0	4	0	0	0	0
	DICVIV_00924	597852950| hypothetical protein Y032_0100g3280 [Ancylostoma ceylanicum]	IPR002048: Calcium-binding EF-hand; IPR011992: EF-hand-like domain; IPR018247: EF-Hand 1, calcium-binding site; IPR018248: EF-hand; IPR018249: EF-HAND 2	GO:0005509: calcium ion binding	-	-	K06268: protein phosphatase 3, regulatory subunit	ko04010 ko04020 ko04114 ko04210 ko04310 ko04360 ko04370 ko04380 ko04650 ko04660 ko04662 ko04720 ko04724 ko05010 ko05014 ko05031 ko05152 ko05166	Y	-	-	-	-	-	-	-	-	-	-	-	-	-	-	-	-	-	-	-	-	-	-	-	-	100	101	303		12685	0	0	0	1	0	0	1	1	1	1	0
	DICVIV_00925	568269382| hypothetical protein NECAME_14550 [Necator americanus]	-	-	-	-	K06268: protein phosphatase 3, regulatory subunit	ko04010 ko04020 ko04114 ko04210 ko04310 ko04360 ko04370 ko04380 ko04650 ko04660 ko04662 ko04720 ko04724 ko05010 ko05014 ko05031 ko05152 ko05166	-	-	-	-	-	-	-	-	-	-	-	-	-	-	-	-	-	-	-	-	-	-	-	-	-	108	109	327		30997	0	0	0	0	0	0	1	0	1	0	0
	DICVIV_00926	597852899| hypothetical protein Y032_0100g3250 [Ancylostoma ceylanicum]	-	-	-	-	-	-	Y	-	-	-	-	-	-	-	-	-	-	-	-	-	-	Y71H2AL.2	III	-	Y71H2AL.2	-	-	-	-	-	-	90	91	273		10721	0	0	0	1	1	1	1	1	0	1	0
	DICVIV_00927	597852897| hypothetical protein Y032_0100g3249 [Ancylostoma ceylanicum]	IPR002524: Cation efflux protein; IPR009061: DNA binding domain, putative	GO:0000166: nucleotide binding; GO:0008324: cation transmembrane transporter activity	GO:0006812: cation transport; GO:0055085: transmembrane transport	GO:0016021: integral to membrane	K14696: solute carrier family 30 (zinc transporter), member 9	-	Y	-	-	-	-	-	-	-	-	-	-	-	-	-	-	Y71H2AM.9	III	-	Y71H2AM.9	-	-	-	-	-	-	509	510	1530		4868	1	1	1	1	1	1	1	1	1	1	1
	DICVIV_00928	597834556| hypothetical protein Y032_0320g2379 [Ancylostoma ceylanicum]	-	-	-	-	-	-	-	-	-	-	-	-	-	-	-	-	-	-	-	-	-	Y41C4A.12b	III	Y41C4A.12	Y41C4A.12b	-	-	Y	-	-	-	303	304	912		12750	0	0	0	1	0	0	1	1	1	1	0
	DICVIV_00929	560134729| Protein Y41C4A.12, isoform b [Haemonchus contortus] gi	IPR000504: RNA recognition motif domain; IPR012677: Nucleotide-binding, alpha-beta plait	GO:0000166: nucleotide binding; GO:0003676: nucleic acid binding	-	-	K12831: splicing factor 3B subunit 4	ko03040	-	-	-	-	-	-	-	-	-	-	-	-	-	-	-	-	-	-	F56D1.7	-	-	Y	-	-	-	526	527	1581		5990	1	1	0	1	1	1	1	0	1	1	1
	DICVIV_00930	597834571| hypothetical protein Y032_0320g2384 [Ancylostoma ceylanicum]	IPR001790: Ribosomal protein L10/acidic P0	-	GO:0042254: ribosome biogenesis	GO:0005622: intracellular	K14815: mRNA turnover protein 4	-	-	-	-	-	-	-	-	-	-	-	-	-	-	-	-	F10E7.5	II	-	F10E7.5	-	-	Y	-	-	-	229	230	690		4397	1	1	1	1	1	1	1	1	1	1	1
	DICVIV_00931	560134732| LisH dimerisation motif and WD40 repeat domain containing protein [Haemonchus contortus]	IPR001680: WD40 repeat; IPR006594: LisH dimerisation motif; IPR011046: WD40 repeat-like-containing domain; IPR015943: WD40/YVTN repeat-like-containing domain; IPR017986: WD40-repeat-containing domain; IPR019775: WD40 repeat, conserved site; IPR019781: WD40 repeat, subgroup; IPR019782: WD40 repeat 2; IPR020472: G-protein beta WD-40 repeat	GO:0005515: protein binding	-	-	K16794: PAFAH1B1, LIS1; platelet-activating factor acetylhydrolase IB subunit alpha	ko00565	-	-	-	-	-	-	-	-	-	-	-	-	-	-	-	T03F6.5	III	lis-1	T03F6.5	-	-	-	-	-	-	415	416	1248		4160	1	1	1	1	1	1	1	1	1	1	1
	DICVIV_00932	558124627| PREDICTED: late histone H2A.1-like [Pelodiscus sinensis]	IPR002119: Histone H2A; IPR009072: Histone-fold	GO:0003677: DNA binding	GO:0006334: nucleosome assembly	GO:0000786: nucleosome; GO:0005634: nucleus	K11251: histone H2A	ko05034 ko05322	-	-	-	-	-	-	-	-	-	-	-	-	-	-	-	-	-	-	-	-	-	-	-	-	-	387	388	1164		21251	0	0	0	0	0	0	1	2	0	0	0
	DICVIV_00933	560139188| Protein T02B11.9 [Haemonchus contortus]	-	-	-	-	-	-	Y	-	-	-	-	-	-	-	-	-	-	-	-	-	-	-	-	-	-	-	-	-	-	-	-	241	242	726		11514	0	0	0	0	0	0	2	1	0	2	0
	DICVIV_00934	560117860| Armadillo/beta-catenin-like repeat family [Haemonchus contortus]	IPR000225: Armadillo; IPR011989: Armadillo-like helical; IPR016024: Armadillo-type fold	GO:0005488: binding; GO:0005515: protein binding	-	-	K15043: importin subunit alpha-2	ko05164	-	-	-	-	-	-	-	-	-	-	-	-	-	-	-	F53B2.5	IV	-	-	-	-	-	-	-	-	498	499	1497		4454	0	0	0	1	7	2	1	2	1	1	0
	DICVIV_00935	560117857| Homeobox prospero domain containing protein, partial [Haemonchus contortus]	IPR007738: Prospero homeobox protein 1; IPR009057: Homeodomain-like; IPR023082: Homeo-prospero domain	GO:0003677: DNA binding; GO:0005515: protein binding; GO:0030528: transcription regulator activity	GO:0006355: regulation of transcription, DNA-dependent; GO:0007275: multicellular organismal development	GO:0005634: nucleus	-	-	-	-	-	-	-	-	-	-	-	-	-	-	-	-	-	K12H4.1	III	ceh-26	K12H4.1	-	-	-	-	-	-	374	375	1125		2012	2	1	1	2	1	2	2	3	2	1	1
	DICVIV_00936	560120795| Homeobox prospero domain containing protein [Haemonchus contortus]	IPR007738: Prospero homeobox protein 1; IPR009057: Homeodomain-like; IPR023082: Homeo-prospero domain	GO:0003677: DNA binding; GO:0005515: protein binding; GO:0030528: transcription regulator activity	GO:0006355: regulation of transcription, DNA-dependent; GO:0007275: multicellular organismal development	GO:0005634: nucleus	-	-	-	-	-	-	-	-	-	-	-	-	-	-	-	-	-	-	-	-	-	-	-	-	-	-	-	118	119	357		2012	2	1	1	2	1	2	2	3	2	1	1
	DICVIV_00937	560120794| CBN-LET-92 protein [Haemonchus contortus]	IPR006186: Serine/threonine-specific protein phosphatase/bis(5-nucleosyl)-tetraphosphatase	GO:0016787: hydrolase activity	-	-	K01090: protein phosphatase	-	Y	-	-	-	-	-	-	-	-	-	-	-	-	-	-	F40E3.5	I	-	F40E3.5	-	-	-	-	-	-	301	302	906		15073	0	0	0	1	0	0	1	1	0	1	0
	DICVIV_00938	560120790| Zinc finger and Coactivator CBP and Protein of unknown function DUF902 and Transcriptional coactivation domain containing protein [Haemonchus contortus]	IPR000197: Zinc finger, TAZ-type	GO:0003712: transcription cofactor activity; GO:0004402: histone acetyltransferase activity; GO:0008270: zinc ion binding	GO:0006355: regulation of transcription, DNA-dependent	GO:0005634: nucleus	K04498: E1A/CREB-binding protein	ko04066 ko04110 ko04310 ko04330 ko04350 ko04520 ko04630 ko04720 ko04916 ko05016 ko05152 ko05161 ko05164 ko05166 ko05168 ko05169 ko05200 ko05203 ko05206 ko05211 ko05215	-	-	-	-	-	-	-	-	-	-	-	-	-	-	-	F40F12.7	III	-	F40F12.7	-	-	Y	-	-	-	122	123	369		1717	1	1	1	2	1	1	2	2	2	1	2
	DICVIV_00939	597856177| hypothetical protein Y032_0081g1478 [Ancylostoma ceylanicum]	-	-	-	-	-	-	-	-	-	-	-	-	-	-	-	-	-	-	-	-	-	-	-	-	-	-	-	Y	-	-	-	207	208	624		-	0	0	0	0	0	0	1	0	0	0	0
	DICVIV_00940	597856177| hypothetical protein Y032_0081g1478 [Ancylostoma ceylanicum]	IPR000197: Zinc finger, TAZ-type; IPR001487: Bromodomain; IPR010303: Domain of unknown function DUF902, CREBbp; IPR013178: Histone H3-K56 acetyltransferase, RTT109; IPR019786: Zinc finger, PHD-type, conserved site	GO:0003712: transcription cofactor activity; GO:0004402: histone acetyltransferase activity; GO:0005515: protein binding; GO:0008270: zinc ion binding	GO:0006355: regulation of transcription, DNA-dependent	GO:0005634: nucleus	K04498: E1A/CREB-binding protein	ko04066 ko04110 ko04310 ko04330 ko04350 ko04520 ko04630 ko04720 ko04916 ko05016 ko05152 ko05161 ko05164 ko05166 ko05168 ko05169 ko05200 ko05203 ko05206 ko05211 ko05215	Y	-	-	-	-	-	-	-	-	-	-	-	-	-	-	-	-	-	R10E11.1b	-	-	Y	-	-	-	759	760	2280		1717	1	1	1	2	1	1	2	2	2	1	2
	DICVIV_00941	560120790| Zinc finger and Coactivator CBP and Protein of unknown function DUF902 and Transcriptional coactivation domain containing protein [Haemonchus contortus]	-	-	-	-	K04498: E1A/CREB-binding protein	ko04066 ko04110 ko04310 ko04330 ko04350 ko04520 ko04630 ko04720 ko04916 ko05016 ko05152 ko05161 ko05164 ko05166 ko05168 ko05169 ko05200 ko05203 ko05206 ko05211 ko05215	-	-	-	-	-	-	-	-	-	-	-	-	-	-	-	-	-	-	-	-	-	Y	-	-	-	233	234	702		22878	0	0	0	1	0	0	1	0	1	0	0
	DICVIV_00942	560120788| Peptidase C19 and GDP dissociation inhibitor domain containing protein [Haemonchus contortus]	IPR001394: Peptidase C19, ubiquitin carboxyl-terminal hydrolase 2; IPR018200: Peptidase C19, ubiquitin carboxyl-terminal hydrolase 2, conserved site	GO:0004221: ubiquitin thiolesterase activity	GO:0006511: ubiquitin-dependent protein catabolic process	-	K11851: ubiquitin carboxyl-terminal hydrolase 30	-	-	-	-	-	-	-	-	-	-	-	-	-	-	C19	C	Y67D2.2	III	-	Y67D2.2	-	Y	Y	-	-	-	425	426	1278		4438	1	1	1	1	1	1	1	1	2	1	1
	DICVIV_00943	560120788| Peptidase C19 and GDP dissociation inhibitor domain containing protein [Haemonchus contortus]	IPR018203: GDP dissociation inhibitor	-	-	-	K17255: GDI1_2; Rab GDP dissociation inhibitor	-	-	-	-	-	-	-	-	-	-	-	-	-	-	-	-	Y67D2.1a	III	rep-1	Y67D2.1a	-	Y	Y	-	-	-	543	544	1632		1937	2	1	1	1	1	2	1	1	1	1	2
	DICVIV_00944	597856138| hypothetical protein Y032_0081g1458 [Ancylostoma ceylanicum]	IPR001155: NADH:flavin oxidoreductase/NADH oxidase, N-terminal; IPR013785: Aldolase-type TIM barrel	GO:0003824: catalytic activity; GO:0010181: FMN binding; GO:0016491: oxidoreductase activity	GO:0008152: metabolic process	-	K00540: E1.-.-.-	-	-	-	-	-	-	-	-	-	-	-	-	-	-	-	-	F17A9.4	V	-	F17A9.4	-	-	Y	-	-	-	506	507	1521		4503	0	0	0	2	1	1	1	2	2	6	0
	DICVIV_00945	597856136| hypothetical protein Y032_0081g1456 [Ancylostoma ceylanicum]	-	-	-	-	-	-	-	-	-	-	-	-	-	-	-	-	-	-	-	-	-	-	-	-	-	-	-	-	-	-	-	561	562	1686		30996	0	0	0	0	0	0	1	0	1	0	0
	DICVIV_00946	270209723| serine protease inhibitor [Haemonchus contortus]	IPR002223: Proteinase inhibitor I2, Kunitz metazoa	GO:0004867: serine-type endopeptidase inhibitor activity	-	-	-	-	-	-	-	-	-	-	-	-	-	-	-	-	-	I02	I	F45G2.5	III	bli-5	F45G2.5	-	-	-	-	-	-	147	148	444		9507	0	0	0	1	1	1	1	1	1	1	0
	DICVIV_00947	524899622| PREDICTED: BTB/POZ domain-containing protein KCTD3-like isoform X1 [Aplysia californica] gi	IPR001680: WD40 repeat; IPR003131: Potassium channel, voltage dependent, Kv, tetramerisation; IPR011046: WD40 repeat-like-containing domain; IPR011333: BTB/POZ fold; IPR015943: WD40/YVTN repeat-like-containing domain	GO:0005249: voltage-gated potassium channel activity; GO:0005515: protein binding	GO:0006813: potassium ion transport	GO:0008076: voltage-gated potassium channel complex; GO:0016020: membrane	K08023: latent transforming growth factor beta binding protein	-	-	-	-	-	-	-	-	-	-	-	-	-	-	-	-	T23B12.6	V	-	T23B12.6	-	-	-	-	-	-	648	649	1947		2568	1	1	1	1	1	1	1	1	1	1	2
	DICVIV_00948	597874993| hypothetical protein Y032_0014g2467 [Ancylostoma ceylanicum]	IPR000352: Peptide chain release factor class I/class II	GO:0003747: translation release factor activity	GO:0006415: translational termination	-	K15033: peptidyl-tRNA hydrolase ICT1	-	-	-	-	-	-	-	-	-	-	-	-	-	-	-	-	R02F2.9	III	-	R02F2.9	-	-	Y	-	-	-	167	168	504		6869	1	0	0	1	1	1	1	0	0	1	1
	DICVIV_00949	no hit	-	-	-	-	-	-	-	-	-	-	-	-	-	-	-	-	-	-	-	-	-	-	-	-	-	-	-	-	-	-	-	65	66	198		-	0	0	0	0	0	0	1	0	0	0	0
	DICVIV_00950	568279848| cyclin domain protein [Necator americanus]	IPR006671: Cyclin, N-terminal; IPR013763: Cyclin-like	-	-	-	K14505: cyclin D3, plant	ko04075	-	-	-	-	-	-	-	-	-	-	-	-	-	-	-	R02F2.1b	III	R02F2.1	R02F2.1b	-	-	Y	-	-	-	302	303	909		5792	1	1	2	1	0	0	1	1	1	1	1
	DICVIV_00951	597890273| hypothetical protein Y032_0707g1703 [Ancylostoma ceylanicum]	IPR000719: Protein kinase, catalytic domain; IPR001245: Serine-threonine/tyrosine-protein kinase; IPR011009: Protein kinase-like domain; IPR020635: Tyrosine-protein kinase, catalytic domain	GO:0004672: protein kinase activity; GO:0005524: ATP binding; GO:0016772: transferase activity, transferring phosphorus-containing groups	GO:0006468: protein phosphorylation	-	-	-	Y	-	-	-	TK	N	N	-	-	-	-	-	-	-	-	F40A3.5	V	nipi-4	F40A3.5	-	-	-	-	-	-	378	379	1137		12548	0	0	0	1	0	0	1	1	1	1	0
	DICVIV_00952	597890271| hypothetical protein Y032_0707g1702 [Ancylostoma ceylanicum]	IPR002130: Peptidyl-prolyl cis-trans isomerase, cyclophilin-type; IPR015891: Cyclophilin-like	GO:0003755: peptidyl-prolyl cis-trans isomerase activity	GO:0006457: protein folding	-	K09565: peptidyl-prolyl isomerase F (cyclophilin D)	ko04020 ko05012 ko05016 ko05145	-	-	-	-	-	-	-	-	-	-	-	-	-	-	-	T22F3.12	V	-	T22F3.12	-	-	-	-	-	-	177	178	534		10945	0	0	0	1	0	1	1	1	1	1	0
	DICVIV_00953	597890268| hypothetical protein Y032_0707g1701 [Ancylostoma ceylanicum]	-	-	-	-	-	-	-	-	-	-	-	-	-	-	-	-	-	-	-	-	-	-	-	-	-	-	-	-	-	-	-	195	196	588		21286	0	0	0	0	0	0	1	2	0	0	0
	DICVIV_00954	597890265| hypothetical protein Y032_0707g1700 [Ancylostoma ceylanicum]	IPR002699: ATPase, V1/A1 complex, subunit D	GO:0042626: ATPase activity, coupled to transmembrane movement of substances; GO:0046961: proton-transporting ATPase activity, rotational mechanism	GO:0015991: ATP hydrolysis coupled proton transport	GO:0033178: proton-transporting two-sector ATPase complex, catalytic domain	K02149: V-type H+-transporting ATPase subunit D	ko00190 ko04145 ko04721 ko04966 ko05110 ko05120 ko05323	-	-	-	-	-	-	-	-	-	-	-	-	-	-	-	F55H2.2	III	vha-14	F55H2.2	-	Y	Y	-	-	-	261	262	786		3331	0	1	0	1	1	1	1	2	1	1	1
	DICVIV_00955	597890264| hypothetical protein Y032_0707g1699 [Ancylostoma ceylanicum]	IPR004877: Cytochrome b561, eukaryote; IPR006593: Cytochrome b561/ferric reductase transmembrane	-	-	GO:0016021: integral to membrane	K08360: cytochrome b-561	-	Y	-	-	-	-	-	-	-	-	-	-	-	-	-	-	F55H2.5	III	-	F55H2.5	-	Y	-	-	-	-	285	286	858		2432	1	1	1	1	1	1	1	2	1	1	2
	DICVIV_00956	560125920| Hypothetical protein CBG10068 [Haemonchus contortus]	-	-	-	-	-	-	-	-	-	-	-	-	-	-	-	-	-	-	-	-	-	F55H2.7	III	-	-	-	-	Y	-	-	-	330	331	993		9125	0	0	0	1	1	1	1	2	0	1	0
	DICVIV_00957	597872798| hypothetical protein Y032_0017g3193 [Ancylostoma ceylanicum]	IPR001202: WW/Rsp5/WWP; IPR011993: Pleckstrin homology-type	GO:0005515: protein binding	-	-	-	-	-	-	-	-	-	-	-	-	-	-	-	-	-	-	-	C38D4.5	III	tag-325	-	-	-	Y	-	-	-	431	432	1296		1282	1	1	1	1	2	2	2	3	2	1	4
	DICVIV_00958	560131493| WW Rsp5 WWP and Pleckstrin homology and RhoGAP domain containing protein [Haemonchus contortus]	IPR000198: Rho GTPase-activating protein domain; IPR008936: Rho GTPase activation protein; IPR015767: Rho GTPase activating	-	GO:0007165: signal transduction	GO:0005622: intracellular	K01556: kynureninase	ko00380	-	-	-	-	-	-	-	-	Y	3.7.1.3	Y	Y	Y	-	-	-	-	-	C38D4.5	-	-	-	-	-	-	287	288	864		1282	1	1	1	1	2	2	2	3	2	1	4
	DICVIV_00959	560131494| Metallophosphoesterase domain containing protein [Haemonchus contortus]	IPR004843: Metallo-dependent phosphatase; IPR006186: Serine/threonine-specific protein phosphatase/bis(5-nucleosyl)-tetraphosphatase	GO:0016787: hydrolase activity	-	-	K01090: protein phosphatase	-	-	-	-	-	-	-	-	-	-	-	-	-	-	-	-	C24H11.1C24H11.2	III	-	C24H11.1	-	-	Y	-	-	-	458	459	1377		7606	0	0	0	1	1	1	1	2	1	2	0
	DICVIV_00960	560123743| Natural resistance-associated macrophage protein domain containing protein [Haemonchus contortus]	IPR001046: Natural resistance-associated macrophage protein	GO:0005215: transporter activity	GO:0006810: transport	GO:0016020: membrane	K12347: natural resistance-associated macrophage protein	ko04142 ko04978	Y	-	-	-	-	-	-	-	-	-	-	-	-	-	-	-	-	-	-	-	-	-	-	-	-	448	449	1347		1468	0	0	0	1	1	1	2	2	1	3	2
	DICVIV_00961	568297451| degenerin [Necator americanus]	IPR001873: Na+ channel, amiloride-sensitive; IPR004726: Degenerin; IPR020903: Na+ channel, amiloride-sensitive, conserved site	GO:0005216: ion channel activity; GO:0005272: sodium channel activity	GO:0006811: ion transport; GO:0006814: sodium ion transport	GO:0016020: membrane; GO:0016021: integral to membrane	K04825: nonvoltage-gated sodium channel 1 beta	ko04742 ko04960	Y	-	-	-	-	-	-	-	-	-	-	-	-	-	-	T01C8.7	X	mec-4	T01C8.7	-	-	Y	-	-	-	753	754	2262		3317	1	1	1	1	1	0	1	3	2	2	1
	DICVIV_00962	560119126| K Homology domain containing protein [Haemonchus contortus]	IPR004087: K Homology; IPR004088: K Homology, type 1; IPR018111: K Homology, type 1, subgroup	GO:0003723: RNA binding	-	-	K13162: poly(rC)-binding protein 2/3/4	-	-	-	-	-	-	-	-	-	-	-	-	-	-	-	-	-	-	-	Y119D3B.17	-	-	Y	-	-	-	266	267	801		2171	1	1	1	1	1	1	2	2	1	1	2
	DICVIV_00963	560119126| K Homology domain containing protein [Haemonchus contortus]	-	-	-	-	K13162: poly(rC)-binding protein 2/3/4	-	-	-	-	-	-	-	-	-	-	-	-	-	-	-	-	Y119D3B.17	III	pes-4	-	-	-	Y	-	-	-	209	210	630		2171	1	1	1	1	1	1	2	2	1	1	2
	DICVIV_00964	560119125| SAC3 GANP Nin1 mts3 eIF-3 p25 domain containing protein [Haemonchus contortus]	IPR005062: SAC3/GANP/Nin1/mts3/eIF-3 p25	-	-	-	K16734: SAC3D1, SHD1; SAC3 domain-containing protein 1	-	-	-	-	-	-	-	-	-	-	-	-	-	-	-	-	F01F1.1a	III	hpo-10	F01F1.1a	-	-	Y	-	-	-	573	574	1722		2719	1	1	1	1	1	1	1	2	1	1	3
	DICVIV_00965	541045877| tetratricopeptide repeat protein 21-like protein [Ascaris suum]	IPR001440: Tetratricopeptide TPR-1; IPR011990: Tetratricopeptide-like helical; IPR013026: Tetratricopeptide repeat-containing; IPR019734: Tetratricopeptide repeat	GO:0005488: binding; GO:0005515: protein binding	-	-	K12600: superkiller protein 3	ko03018	-	-	-	-	-	-	-	-	-	-	-	-	-	-	-	ZK328.7a	III	ZK328.7	ZK328.7a	-	-	-	-	-	-	656	657	1971		1492	1	1	1	2	1	1	2	3	3	1	2
	DICVIV_00966	597841508| hypothetical protein Y032_0211g2217 [Ancylostoma ceylanicum]	IPR000536: Nuclear hormone receptor, ligand-binding, core; IPR001628: Zinc finger, nuclear hormone receptor-type; IPR001723: Steroid hormone receptor; IPR008946: Nuclear hormone receptor, ligand-binding; IPR013088: Zinc finger, NHR/GATA-type	GO:0003677: DNA binding; GO:0003700: sequence-specific DNA binding transcription factor activity; GO:0003707: steroid hormone receptor activity; GO:0004879: ligand-dependent nuclear receptor activity; GO:0008270: zinc ion binding; GO:0043565: sequence-specific DNA binding	GO:0006355: regulation of transcription, DNA-dependent; GO:0043401: steroid hormone mediated signaling pathway	GO:0005634: nucleus	K07295: nuclear receptor subfamily 2 group A	-	Y	-	-	-	-	-	-	-	-	-	-	-	-	-	-	T23H4.2	I	nhr-69	T23H4.2	-	-	-	-	-	-	365	366	1098		2467	1	1	1	1	0	0	2	2	2	2	2
	DICVIV_00967	597841508| hypothetical protein Y032_0211g2217 [Ancylostoma ceylanicum]	IPR001628: Zinc finger, nuclear hormone receptor-type; IPR013088: Zinc finger, NHR/GATA-type	GO:0003700: sequence-specific DNA binding transcription factor activity; GO:0008270: zinc ion binding; GO:0043565: sequence-specific DNA binding	GO:0006355: regulation of transcription, DNA-dependent	GO:0005634: nucleus	K07295: nuclear receptor subfamily 2 group A	-	-	-	-	-	-	-	-	-	-	-	-	-	-	-	-	-	-	-	-	-	-	-	-	-	-	63	64	192		-	0	0	0	0	0	0	1	0	0	0	0
	DICVIV_00968	568286925| hypothetical protein NECAME_12246 [Necator americanus]	-	-	-	-	-	-	-	-	-	-	-	-	-	-	-	-	-	-	-	-	-	-	-	-	-	-	-	Y	-	-	-	215	216	648		24793	0	0	0	0	0	0	1	1	1	0	0
	DICVIV_00969	560134453| Zinc finger and Nuclear hormone receptor domain containing protein [Haemonchus contortus]	IPR000536: Nuclear hormone receptor, ligand-binding, core; IPR001628: Zinc finger, nuclear hormone receptor-type; IPR001723: Steroid hormone receptor; IPR008946: Nuclear hormone receptor, ligand-binding; IPR013088: Zinc finger, NHR/GATA-type	GO:0003677: DNA binding; GO:0003700: sequence-specific DNA binding transcription factor activity; GO:0003707: steroid hormone receptor activity; GO:0004879: ligand-dependent nuclear receptor activity; GO:0008270: zinc ion binding; GO:0043565: sequence-specific DNA binding	GO:0006355: regulation of transcription, DNA-dependent; GO:0043401: steroid hormone mediated signaling pathway	GO:0005634: nucleus	K08704: hepatocyte nuclear factor 4	-	-	-	-	-	-	-	-	-	-	-	-	-	-	-	-	K10C3.6c	I	nhr-49	K10C3.6c	-	-	Y	-	-	-	418	419	1257		9406	0	0	0	1	1	1	1	1	1	1	0
	DICVIV_00970	597845926| hypothetical protein Y032_0160g3360 [Ancylostoma ceylanicum]	-	-	-	-	-	-	-	-	-	-	-	-	-	-	-	-	-	-	-	-	-	-	-	-	-	-	-	-	-	-	-	149	150	450		-	0	0	0	0	0	0	1	0	0	0	0
	DICVIV_00971	597854943| hypothetical protein Y032_0088g2176 [Ancylostoma ceylanicum]	IPR018544: Protein of unknown function DUF2003	-	-	-	-	-	-	-	-	-	-	-	-	-	-	-	-	-	-	-	-	-	-	-	-	-	-	-	-	-	-	497	498	1494		5889	1	1	0	1	1	1	1	1	2	0	1
	DICVIV_00972	560117978| Protein F02E9.1 [Haemonchus contortus]	-	-	-	-	-	-	-	-	-	-	-	-	-	-	-	-	-	-	-	-	-	F02E9.1	I	-	F02E9.1	-	-	Y	-	-	-	179	180	540		9349	0	0	0	1	1	1	1	1	1	1	0
	DICVIV_00973	560117977| Zinc finger domain containing protein [Haemonchus contortus] gi	IPR001841: Zinc finger, RING-type; IPR001857: Ribosomal protein L19; IPR008991: Translation protein SH3-like; IPR011016: Zinc finger, RING-CH-type; IPR013083: Zinc finger, RING/FYVE/PHD-type; IPR018957: Zinc finger, C3HC4 RING-type	GO:0003735: structural constituent of ribosome; GO:0005515: protein binding; GO:0008270: zinc ion binding	GO:0006412: translation	GO:0005622: intracellular; GO:0005840: ribosome	K02884: large subunit ribosomal protein L19	ko03010	Y	-	-	-	-	-	-	-	-	-	-	-	-	-	-	Y119C1B.5	I	-	Y119C1B.5	-	-	-	-	-	-	938	939	2817		7303	0	0	0	0	1	1	1	1	1	1	1
	DICVIV_00974	no hit	-	-	-	-	-	-	-	-	-	-	-	-	-	-	-	-	-	-	-	-	-	-	-	-	-	-	-	-	-	-	-	253	254	762		-	0	0	0	0	0	0	1	0	0	0	0
	DICVIV_00975	597833876| hypothetical protein Y032_0333g2814 [Ancylostoma ceylanicum]	-	-	-	-	-	-	-	-	-	-	-	-	-	-	-	-	-	-	-	-	-	-	-	-	-	-	-	Y	-	-	-	463	464	1392		5849	1	1	0	1	1	1	1	1	1	0	1
	DICVIV_00976	597875650| hypothetical protein Y032_0012g1647 [Ancylostoma ceylanicum]	IPR002227: Tyrosinase; IPR003582: Metridin-like ShK toxin; IPR008922: Di-copper centre-containing	GO:0016491: oxidoreductase activity	GO:0008152: metabolic process	-	K00505: tyrosinase	ko00350 ko00740 ko00950 ko00965 ko04916	-	-	-	-	-	-	-	-	Y	1.14.18.1	Y	Y	Y	-	-	C34G6.2	I	tyr-4	C34G6.2	-	-	Y	-	-	-	761	762	2286		6941	0	0	0	2	1	1	1	2	1	2	0
	DICVIV_00977	597875642| hypothetical protein Y032_0012g1642 [Ancylostoma ceylanicum]	IPR000612: Uncharacterised protein family UPF0057	-	-	GO:0016021: integral to membrane	-	-	Y	-	Y	-	-	-	-	-	-	-	-	-	-	-	-	T23B3.2	I	-	T23B3.2	-	-	Y	-	-	-	83	84	252		15290	0	0	0	1	0	0	1	1	0	1	0
	DICVIV_00978	597875641| hypothetical protein Y032_0012g1641 [Ancylostoma ceylanicum]	-	-	-	-	K16746: BBS1; Bardet-Biedl syndrome 1 protein	-	-	-	-	-	-	-	-	-	-	-	-	-	-	-	-	-	-	-	Y105E8A.5	-	-	Y	-	-	-	224	225	675		2462	1	2	0	1	2	1	2	1	2	1	2
	DICVIV_00979	568266758| hypothetical protein NECAME_05589 [Necator americanus]	-	-	-	-	K16746: BBS1; Bardet-Biedl syndrome 1 protein	-	-	-	-	-	-	-	-	-	-	-	-	-	-	-	-	-	-	-	-	-	-	-	-	-	-	145	146	438		2462	1	2	0	1	2	1	2	1	2	1	2
	DICVIV_00980	597887000| hypothetical protein Y032_1009g3378 [Ancylostoma ceylanicum]	-	-	-	-	-	-	-	Y	Y	Y	-	-	-	-	-	-	-	-	-	-	-	K08D12.4	IV	-	K08D12.4	-	-	Y	-	-	-	127	128	384		9533	0	0	0	1	1	1	1	1	1	1	0
	DICVIV_00981	568292762| peptidase, T1 family [Necator americanus]	IPR000243: Peptidase T1A, proteasome beta-subunit; IPR001353: Proteasome, subunit alpha/beta; IPR016050: Proteasome, beta-type subunit, conserved site; IPR023333: Proteasome B-type subunit	GO:0004175: endopeptidase activity; GO:0004298: threonine-type endopeptidase activity	GO:0051603: proteolysis involved in cellular protein catabolic process	GO:0005839: proteasome core complex	K02738: 20S proteasome subunit beta 1	ko03050	-	-	-	-	-	-	-	-	-	-	-	-	-	T01A	T	K08D12.1	IV	pbs-1	K08D12.1	-	-	-	-	-	-	243	244	732		3164	1	1	1	2	1	2	1	1	1	1	1
	DICVIV_00982	560140241| Zinc finger domain containing protein [Haemonchus contortus]	IPR001878: Zinc finger, CCHC-type; IPR013084: Zinc finger, CCHC retroviral-type	GO:0003676: nucleic acid binding; GO:0008270: zinc ion binding	-	-	K09250: cellular nucleic acid-binding protein	-	-	-	-	-	-	-	-	-	-	-	-	-	-	-	-	K08D12.3a	IV	K08D12.3	K08D12.3a	-	-	Y	-	-	-	159	160	480		3667	1	1	0	0	1	1	1	1	1	1	2
	DICVIV_00983	597893790| hypothetical protein Y032_0550g3317 [Ancylostoma ceylanicum]	IPR006599: CARP motif; IPR012945: Tubulin binding cofactor C; IPR017901: C-CAP/cofactor C-like domain	GO:0005488: binding	-	-	K14830: protein MAK11	-	-	-	-	-	-	-	-	-	-	-	-	-	-	-	-	K08D12.2	IV	rpi-2	K08D12.2	-	-	-	-	-	-	310	311	933		5362	1	1	1	1	1	1	1	1	1	1	1
	DICVIV_00984	560133993| Ubiquitin and Zinc finger domain containing protein [Haemonchus contortus]	IPR000058: Zinc finger, AN1-type	GO:0008270: zinc ion binding	-	-	-	-	-	-	-	-	-	-	-	-	-	-	-	-	-	-	-	-	-	-	F56F3.4	-	-	-	-	-	-	245	246	738		14138	0	0	0	0	0	0	1	3	0	0	0
	DICVIV_00985	568287368| hypothetical protein NECAME_03604 [Necator americanus]	IPR004296: Protein of unknown function DUF236	-	-	-	-	-	-	-	-	-	-	-	-	-	-	-	-	-	-	-	-	-	-	-	-	-	-	-	-	-	-	198	199	597		-	0	0	0	0	0	0	1	0	0	0	0
	DICVIV_00986	568287368| hypothetical protein NECAME_03604 [Necator americanus]	IPR004296: Protein of unknown function DUF236	-	-	-	-	-	-	-	-	-	-	-	-	-	-	-	-	-	-	-	-	-	-	-	-	-	-	-	-	-	-	136	137	411		-	0	0	0	0	0	0	1	0	0	0	0
	DICVIV_00987	597880865| hypothetical protein Y032_0005g2524 [Ancylostoma ceylanicum]	-	-	-	-	-	-	Y	-	-	-	-	-	-	-	-	-	-	-	-	-	-	-	-	-	-	-	-	-	-	-	-	200	201	603		21188	0	0	0	0	0	0	1	2	0	0	0
	DICVIV_00988	560125955| Serine threonine protein kinase-related domain containing protein, partial [Haemonchus contortus]	-	-	-	-	K08867: WNK lysine deficient protein kinase	-	-	-	-	-	-	-	-	-	-	-	-	-	-	-	-	-	-	-	-	-	-	-	-	-	-	383	384	1152		1292	2	1	2	2	1	1	2	3	2	1	3
	DICVIV_00989	560120525| Serine threonine protein kinase-related domain containing protein [Haemonchus contortus]	IPR000719: Protein kinase, catalytic domain; IPR002290: Serine/threonine-protein kinase domain; IPR008271: Serine/threonine-protein kinase, active site; IPR011009: Protein kinase-like domain; IPR017442: Serine/threonine-protein kinase-like domain; IPR020635: Tyrosine-protein kinase, catalytic domain	GO:0004672: protein kinase activity; GO:0004674: protein serine/threonine kinase activity; GO:0005524: ATP binding; GO:0016772: transferase activity, transferring phosphorus-containing groups	GO:0006468: protein phosphorylation	-	K08867: WNK lysine deficient protein kinase	-	-	-	-	-	CMGC	Y	Y	Y	-	-	-	-	-	-	-	-	-	-	C46C2.1m	-	-	-	-	-	-	208	209	627		1292	2	1	2	2	1	1	2	3	2	1	3
	DICVIV_00990	568300030| hypothetical protein NECAME_06211, partial [Necator americanus]	IPR005821: Ion transport	GO:0005216: ion channel activity	GO:0006811: ion transport; GO:0055085: transmembrane transport	GO:0016020: membrane	K05326: cyclic nucleotide gated channel, invertebrate	-	Y	-	-	-	-	-	-	-	-	-	-	-	-	-	-	-	-	-	-	-	-	-	-	-	-	159	160	480		30998	0	0	0	0	0	0	1	0	1	0	0
	DICVIV_00991	597836788| hypothetical protein Y032_0279g1201 [Ancylostoma ceylanicum]	IPR000595: Cyclic nucleotide-binding domain; IPR014710: RmlC-like jelly roll fold; IPR018490: Cyclic nucleotide-binding-like	-	-	-	K05326: cyclic nucleotide gated channel, invertebrate	-	Y	-	-	-	-	-	-	-	-	-	-	-	-	-	-	-	-	-	F38E11.12	-	-	-	-	-	-	322	323	969		20707	0	0	0	0	0	0	1	1	1	1	0
	DICVIV_00992	597836787| hypothetical protein Y032_0279g1200 [Ancylostoma ceylanicum]	-	-	-	-	-	-	-	-	-	-	-	-	-	-	-	-	-	-	-	-	-	-	-	-	Y4C6B.7	-	-	-	-	-	-	79	80	240		14349	0	0	0	0	0	0	1	2	0	1	0
	DICVIV_00993	560124784| Protein of unknown function DUF23 domain containing protein [Haemonchus contortus]	IPR008166: Domain of unknown function DUF23	-	-	-	-	-	-	-	-	-	-	-	-	-	-	-	-	-	-	-	-	-	-	-	F18F11.4	-	-	-	-	-	-	259	260	780		8202	0	0	0	1	0	1	1	2	1	2	0
	DICVIV_00994	597836783| hypothetical protein Y032_0279g1198 [Ancylostoma ceylanicum]	IPR019425: 7TM GPCR, serpentine receptor class t (Srt)	-	-	-	-	-	Y	-	-	-	-	-	-	-	-	-	-	-	-	-	-	Y55F3C.2	IV	srt-23	Y55F3C.2	-	-	-	-	-	-	351	352	1056		7036	0	0	0	1	0	1	2	1	1	4	0
	DICVIV_00995	560120643| four domain-type voltage-gated ion channel [Haemonchus contortus]	-	-	-	-	K05668: ATP-binding cassette, subfamily C (CFTR/MRP), member 5	ko02010	-	-	-	-	-	-	-	-	-	-	-	-	-	-	-	F17C8.6	III	-	-	-	-	-	-	-	-	246	247	741		-	0	0	0	0	0	0	1	0	0	0	0
	DICVIV_00996	568295540| transporter, cation channel family protein [Necator americanus]	IPR005821: Ion transport	GO:0005216: ion channel activity	GO:0006811: ion transport; GO:0055085: transmembrane transport	GO:0016020: membrane	K05668: ATP-binding cassette, subfamily C (CFTR/MRP), member 5	ko02010	-	-	-	-	-	-	-	-	-	-	-	-	-	-	-	-	-	-	-	-	-	-	-	-	-	173	174	522		-	0	0	0	0	0	0	1	0	0	0	0
	DICVIV_00997	560121566| Serine threonine protein kinase-related domain containing protein [Haemonchus contortus]	IPR000719: Protein kinase, catalytic domain; IPR002290: Serine/threonine-protein kinase domain; IPR008271: Serine/threonine-protein kinase, active site; IPR011009: Protein kinase-like domain; IPR017442: Serine/threonine-protein kinase-like domain; IPR020635: Tyrosine-protein kinase, catalytic domain	GO:0004672: protein kinase activity; GO:0004674: protein serine/threonine kinase activity; GO:0005524: ATP binding; GO:0016772: transferase activity, transferring phosphorus-containing groups	GO:0006468: protein phosphorylation	-	K08811: testis-specific serine kinase	-	-	-	-	-	CAMK	Y	Y	Y	-	-	-	-	-	-	-	C27D6.11	II	-	C27D6.11	-	-	-	-	-	-	346	347	1041		3828	0	0	0	1	1	1	1	1	0	3	2
	DICVIV_00998	560119690| Ion transport domain containing protein [Haemonchus contortus]	IPR005821: Ion transport	GO:0005216: ion channel activity	GO:0006811: ion transport; GO:0055085: transmembrane transport	GO:0016020: membrane	K05668: ATP-binding cassette, subfamily C (CFTR/MRP), member 5	ko02010	Y	Y	-	-	-	-	-	-	-	-	-	-	-	-	-	-	-	-	-	-	-	Y	-	-	-	253	254	762		-	0	0	0	0	0	0	1	0	0	0	0
	DICVIV_00999	568295540| transporter, cation channel family protein [Necator americanus]	-	-	-	-	K05668: ATP-binding cassette, subfamily C (CFTR/MRP), member 5	ko02010	Y	-	-	-	-	-	-	-	-	-	-	-	-	-	-	-	-	-	-	-	-	Y	-	-	-	200	201	603		-	0	0	0	0	0	0	1	0	0	0	0
	DICVIV_01000	560119690| Ion transport domain containing protein [Haemonchus contortus]	IPR005821: Ion transport	GO:0005216: ion channel activity	GO:0006811: ion transport; GO:0055085: transmembrane transport	GO:0016020: membrane	K05668: ATP-binding cassette, subfamily C (CFTR/MRP), member 5	ko02010	Y	Y	-	-	-	-	-	-	-	-	-	-	-	-	-	-	-	-	-	-	-	Y	-	-	-	267	268	804		-	0	0	0	0	0	0	1	0	0	0	0
	DICVIV_01001	597832393| hypothetical protein Y032_0366g18 [Ancylostoma ceylanicum]	IPR005821: Ion transport	GO:0005216: ion channel activity	GO:0006811: ion transport; GO:0055085: transmembrane transport	GO:0016020: membrane	K05668: ATP-binding cassette, subfamily C (CFTR/MRP), member 5	ko02010	Y	-	-	-	-	-	-	-	-	-	-	-	-	-	-	-	-	-	-	-	-	Y	-	-	-	124	125	375		-	0	0	0	0	0	0	1	0	0	0	0
	DICVIV_01002	560119690| Ion transport domain containing protein [Haemonchus contortus]	-	-	-	-	K05668: ATP-binding cassette, subfamily C (CFTR/MRP), member 5	ko02010	Y	-	-	-	-	-	-	-	-	-	-	-	-	-	-	-	-	-	-	-	-	-	-	-	-	161	162	486		-	0	0	0	0	0	0	1	0	0	0	0
	DICVIV_01003	597832393| hypothetical protein Y032_0366g18 [Ancylostoma ceylanicum]	-	-	-	-	-	-	Y	-	-	-	-	-	-	-	-	-	-	-	-	-	-	-	-	-	-	-	-	-	-	-	-	154	155	465		-	0	0	0	0	0	0	1	0	0	0	0
	DICVIV_01004	597832394| hypothetical protein Y032_0366g18 [Ancylostoma ceylanicum]	-	-	-	-	-	-	-	-	-	-	-	-	-	-	-	-	-	-	-	-	-	-	-	-	-	-	-	-	-	-	-	71	72	216		-	0	0	0	0	0	0	1	0	0	0	0
	DICVIV_01005	597848860| hypothetical protein Y032_0132g1734 [Ancylostoma ceylanicum]	-	-	-	-	-	-	-	Y	Y	Y	-	-	-	-	-	-	-	-	-	-	-	-	-	-	F35H10.3	-	-	-	-	-	-	117	118	354		24581	0	0	0	0	0	0	1	0	1	1	0
	DICVIV_01006	560119689| Sodium solute symporter domain containing protein [Haemonchus contortus]	IPR001734: Sodium/solute symporter; IPR019900: Sodium/solute symporter, subgroup	GO:0005215: transporter activity	GO:0006810: transport; GO:0055085: transmembrane transport	GO:0016020: membrane	K14388: solute carrier family 5 (sodium-coupled monocarboxylate transporter), member 8/12	-	Y	-	-	-	-	-	-	-	-	-	-	-	-	-	-	ZK822.5a	IV	ZK822.5	ZK822.5a	-	-	-	-	-	-	605	606	1818		1333	2	1	1	2	1	1	1	2	1	2	4
	DICVIV_01007	no hit	-	-	-	-	-	-	-	-	-	-	-	-	-	-	-	-	-	-	-	-	-	-	-	-	-	-	-	-	-	-	-	200	201	603		-	0	0	0	0	0	0	1	0	0	0	0
	DICVIV_01008	568291971| Actin [Necator americanus]	IPR004000: Actin-like	-	-	-	K05692: actin beta/gamma 1	ko04145 ko04390 ko04391 ko04510 ko04520 ko04530 ko04670 ko04745 ko04810 ko05100 ko05110 ko05130 ko05131 ko05132 ko05164 ko05205 ko05410 ko05412 ko05414 ko05416	-	-	-	-	-	-	-	-	-	-	-	-	-	-	-	F42C5.9	IV	-	F42C5.9	-	-	-	-	-	-	537	538	1614		5718	1	1	2	1	1	1	1	3	1	1	0
	DICVIV_01009	560121363| Hydantoinaseoxoprolinase and Hydantoinase oxoprolinase and Hydantoinase B oxoprolinase domain containing protein [Haemonchus contortus]	IPR003692: Hydantoinase B/oxoprolinase	GO:0003824: catalytic activity	-	-	K01469: 5-oxoprolinase (ATP-hydrolysing)	ko00480	-	-	-	-	-	-	-	-	-	-	-	-	-	-	-	-	-	-	Y38F2AR.12a	-	-	Y	-	-	-	400	401	1203		2437	1	0	0	2	0	0	3	4	2	1	0
	DICVIV_01010	560121363| Hydantoinaseoxoprolinase and Hydantoinase oxoprolinase and Hydantoinase B oxoprolinase domain containing protein [Haemonchus contortus]	IPR002821: Hydantoinase/oxoprolinase; IPR008040: Hydantoinaseoxoprolinase, N-terminal	GO:0016787: hydrolase activity	-	-	K01469: 5-oxoprolinase (ATP-hydrolysing)	ko00480	-	-	-	-	-	-	-	-	-	-	-	-	-	-	-	-	-	-	-	-	-	Y	-	-	-	612	613	1839		2437	1	0	0	2	0	0	3	4	2	1	0
	DICVIV_01011	568287417| hypothetical protein NECAME_11928, partial [Necator americanus]	IPR008040: Hydantoinaseoxoprolinase, N-terminal	-	-	-	K01469: 5-oxoprolinase (ATP-hydrolysing)	ko00480	-	-	-	-	-	-	-	-	-	-	-	-	-	-	-	-	-	-	-	-	-	Y	-	-	-	93	94	282		2437	1	0	0	2	0	0	3	4	2	1	0
	DICVIV_01012	560134751| Protein of unknown function DUF727 domain containing protein [Haemonchus contortus]	IPR007967: Protein of unknown function DUF727; IPR023231: GSKIP/TIF31 domain	-	-	-	-	-	Y	-	-	-	-	-	-	-	-	-	-	-	-	-	-	C06A12.3a	IV	C06A12.3	C06A12.3a	-	-	Y	-	-	-	305	306	918		9578	0	0	0	1	1	1	1	1	1	1	0
	DICVIV_01013	560134750| Beta-lactamase-related domain containing protein [Haemonchus contortus]	IPR001466: Beta-lactamase-related; IPR012338: Beta-lactamase/transpeptidase-like	-	-	-	K01175: E3.1.-.-	-	-	-	-	-	-	-	-	-	-	-	-	-	-	S12	S	C06A12.5	IV	lact-6	C06A12.5	-	-	Y	-	-	-	285	286	858		8335	0	0	0	1	1	1	1	2	1	1	0
	DICVIV_01014	560134750| Beta-lactamase-related domain containing protein [Haemonchus contortus]	IPR001466: Beta-lactamase-related; IPR012338: Beta-lactamase/transpeptidase-like	-	-	-	K01175: E3.1.-.-	-	-	-	-	-	-	-	-	-	-	-	-	-	-	S12	S	-	-	-	-	-	-	Y	-	-	-	148	149	447		-	0	0	0	0	0	0	1	0	0	0	0
	DICVIV_01015	560121367| Aminoacyl-tRNA synthetase and Valyl Leucyl Isoleucyl-tRNA synthetase domain containing protein [Haemonchus contortus]	IPR009080: Aminoacyl-tRNA synthetase, class 1a, anticodon-binding; IPR013155: Valyl/Leucyl/Isoleucyl-tRNA synthetase, class I, anticodon-binding	GO:0000166: nucleotide binding; GO:0004812: aminoacyl-tRNA ligase activity; GO:0005524: ATP binding	GO:0006412: translation; GO:0006418: tRNA aminoacylation for protein translation	GO:0005737: cytoplasm	K01870: isoleucyl-tRNA synthetase	ko00970	-	-	-	-	-	-	-	-	Y	6.1.1.5	Y	Y	Y	-	-	-	-	-	-	-	-	Y	-	-	-	514	515	1545		2677	1	1	1	1	1	1	2	2	1	1	1
	DICVIV_01016	597834962| hypothetical protein Y032_0313g2201 [Ancylostoma ceylanicum]	IPR001412: Aminoacyl-tRNA synthetase, class I, conserved site; IPR002300: Aminoacyl-tRNA synthetase, class Ia; IPR002301: Isoleucyl-tRNA synthetase; IPR009008: Valyl/Leucyl/Isoleucyl-tRNA synthetase, class Ia, editing domain; IPR014729: Rossmann-like alpha/beta/alpha sandwich fold	GO:0000166: nucleotide binding; GO:0004812: aminoacyl-tRNA ligase activity; GO:0004822: isoleucine-tRNA ligase activity; GO:0005524: ATP binding	GO:0006412: translation; GO:0006418: tRNA aminoacylation for protein translation; GO:0006428: isoleucyl-tRNA aminoacylation	GO:0005737: cytoplasm	K01870: isoleucyl-tRNA synthetase	ko00970	Y	-	-	-	-	-	-	-	Y	6.1.1.5	Y	Y	Y	-	-	R11A8.6	IV	iars-1	R11A8.6	-	-	Y	-	-	-	714	715	2145		2677	1	1	1	1	1	1	2	2	1	1	1
	DICVIV_01017	560121368| High mobility group domain containing protein [Haemonchus contortus]	IPR000910: High mobility group, HMG1/HMG2; IPR009071: High mobility group, superfamily	GO:0003677: DNA binding; GO:0005515: protein binding	-	-	K11830: transcription factor A, mitochondrial	ko05016	-	-	-	-	-	-	-	-	-	-	-	-	-	-	-	F45E4.9	IV	hmg-5	F45E4.9	-	-	-	-	-	-	213	214	642		9102	0	0	0	0	1	1	1	2	1	1	0
	DICVIV_01018	560121369| Peptidyl-prolyl cis-trans isomerase domain containing protein [Haemonchus contortus]	IPR001179: Peptidyl-prolyl cis-trans isomerase, FKBP-type, domain; IPR023566: Peptidyl-prolyl cis-trans isomerase, FKBP-type	-	GO:0006457: protein folding	-	K09569: FK506-binding protein 2	-	Y	Y	Y	-	-	-	-	-	-	-	-	-	-	-	-	F36H1.1a	IV	-	F36H1.1a	-	-	-	-	-	-	179	180	540		4802	0	1	1	1	1	1	1	1	1	1	1
	DICVIV_01019	568287423| putative septum site-determining protein MinC [Necator americanus]	IPR002110: Ankyrin repeat; IPR011646: KAP P-loop; IPR020683: Ankyrin repeat-containing domain	GO:0005515: protein binding	-	-	K12460: ankyrin repeat-rich membrane spanning protein	ko04722	Y	-	-	-	-	-	-	-	-	-	-	-	-	-	-	F36H1.2c	IV	kdin-1	F36H1.2c	-	-	-	-	-	-	829	830	2490		3172	3	1	2	1	1	1	1	1	1	1	1
	DICVIV_01020	568287423| putative septum site-determining protein MinC [Necator americanus]	-	-	-	-	K12460: ankyrin repeat-rich membrane spanning protein	ko04722	-	-	-	-	-	-	-	-	-	-	-	-	-	-	-	-	-	-	-	-	-	-	-	-	-	263	264	792		-	0	0	0	0	0	0	1	0	0	0	0
	DICVIV_01021	no hit	-	-	-	-	-	-	Y	-	Y	-	-	-	-	-	-	-	-	-	-	-	-	-	-	-	-	-	-	-	-	-	-	80	81	243		-	0	0	0	0	0	0	1	0	0	0	0
	DICVIV_01022	no hit	-	-	-	-	-	-	-	-	-	-	-	-	-	-	-	-	-	-	-	-	-	-	-	-	-	-	-	-	-	-	-	135	136	408		-	0	0	0	0	0	0	1	0	0	0	0
	DICVIV_01023	560124986| unnamed protein product [Haemonchus contortus]	-	-	-	-	-	-	Y	-	-	-	-	-	-	-	-	-	-	-	-	-	-	-	-	-	-	-	-	-	-	-	-	119	120	360		21166	0	0	0	0	0	0	3	0	0	0	0
	DICVIV_01024	560120400| MADF domain containing protein [Haemonchus contortus]	IPR006578: MADF domain	-	-	-	-	-	-	-	-	-	-	-	-	-	-	-	-	-	-	-	-	C06A6.2b	IV	C06A6.2	-	-	-	-	-	-	-	578	579	1737		20616	0	0	0	0	0	0	1	1	1	1	0
	DICVIV_01025	560120395| ATPase and Haloacid dehalogenase hydrolase domain containing protein [Haemonchus contortus]	IPR004014: ATPase, P-type cation-transporter, N-terminal; IPR008250: ATPase, P-type, ATPase-associated domain; IPR023300: ATPase, P-type, cytoplasmic transduction domain A	GO:0000166: nucleotide binding; GO:0015662: ATPase activity, coupled to transmembrane movement of ions, phosphorylative mechanism; GO:0046872: metal ion binding	GO:0006754: ATP biosynthetic process; GO:0006812: cation transport	GO:0016020: membrane	K14951: cation-transporting ATPase 13A3/4/5	-	Y	-	-	-	-	-	-	-	-	-	-	-	-	-	-	-	-	-	-	-	-	-	-	-	-	323	324	972		-	0	0	0	0	0	0	1	0	0	0	0
	DICVIV_01026	568287427| P-type ATPase protein [Necator americanus]	IPR001757: ATPase, P-type, K/Mg/Cd/Cu/Zn/Na/Ca/Na/H-transporter; IPR008250: ATPase, P-type, ATPase-associated domain; IPR018303: ATPase, P-type phosphorylation site; IPR023299: ATPase, P-type, cytoplasmic domain N	GO:0000166: nucleotide binding; GO:0005524: ATP binding; GO:0015662: ATPase activity, coupled to transmembrane movement of ions, phosphorylative mechanism; GO:0046872: metal ion binding	GO:0006754: ATP biosynthetic process	GO:0016020: membrane	K14951: cation-transporting ATPase 13A3/4/5	-	Y	-	-	-	-	-	-	-	-	-	-	-	-	-	-	-	-	-	-	-	-	-	-	-	-	236	237	711		-	0	0	0	0	0	0	1	0	0	0	0
	DICVIV_01027	560120395| ATPase and Haloacid dehalogenase hydrolase domain containing protein [Haemonchus contortus]	IPR000150: Cof protein; IPR001757: ATPase, P-type, K/Mg/Cd/Cu/Zn/Na/Ca/Na/H-transporter; IPR005834: Haloacid dehalogenase-like hydrolase; IPR023214: HAD-like domain; IPR023299: ATPase, P-type, cytoplasmic domain N; IPR023306: ATPase, cation-transporting, domain N	GO:0003824: catalytic activity; GO:0005524: ATP binding; GO:0015662: ATPase activity, coupled to transmembrane movement of ions, phosphorylative mechanism; GO:0016787: hydrolase activity	GO:0006754: ATP biosynthetic process; GO:0008152: metabolic process	GO:0016020: membrane	K14951: cation-transporting ATPase 13A3/4/5	-	Y	-	-	-	-	-	-	-	-	-	-	-	-	-	-	-	-	-	W08D2.5a	-	-	-	-	-	-	370	371	1113		1200	1	1	1	1	1	1	2	2	1	3	4
	DICVIV_01028	597844036| hypothetical protein Y032_0180g767 [Ancylostoma ceylanicum]	-	-	-	-	-	-	Y	-	-	-	-	-	-	-	-	-	-	-	-	-	-	-	-	-	-	-	-	-	-	-	-	89	90	270		-	0	0	0	0	0	0	1	0	0	0	0
	DICVIV_01029	597844033| hypothetical protein Y032_0180g766 [Ancylostoma ceylanicum]	IPR005816: Secreted growth factor Wnt protein; IPR005817: Wnt superfamily; IPR018161: Secreted growth factor Wnt protein, conserved site	-	GO:0007223: Wnt receptor signaling pathway, calcium modulating pathway; GO:0007275: multicellular organismal development	GO:0005576: extracellular region	K00572: wingless-type MMTV integration site family, member 7	ko04310 ko04340 ko04390 ko04916 ko05166 ko05200 ko05205 ko05217	-	-	-	-	-	-	-	-	-	-	-	-	-	-	-	W08D2.1	IV	egl-20	W08D2.1	-	-	-	-	-	-	277	278	834		5075	1	1	1	1	1	1	1	2	1	1	1
	DICVIV_01030	309364835| Protein CBR-EGL-20 [Caenorhabditis briggsae]	IPR005817: Wnt superfamily	-	GO:0007223: Wnt receptor signaling pathway, calcium modulating pathway; GO:0007275: multicellular organismal development	GO:0005576: extracellular region	K01558: wingless-type MMTV integration site family, member 16	ko04310 ko04340 ko04390 ko04916 ko05166 ko05200 ko05202 ko05205 ko05217	-	-	-	-	-	-	-	-	-	-	-	-	-	-	-	-	-	-	-	-	-	-	-	-	-	136	137	411		-	0	0	0	0	0	0	1	0	0	0	0
	DICVIV_01031	560134701| unnamed protein product [Haemonchus contortus]	IPR005817: Wnt superfamily	-	GO:0007223: Wnt receptor signaling pathway, calcium modulating pathway; GO:0007275: multicellular organismal development	GO:0005576: extracellular region	K01558: wingless-type MMTV integration site family, member 16	ko04310 ko04340 ko04390 ko04916 ko05166 ko05200 ko05202 ko05205 ko05217	-	-	-	-	-	-	-	-	-	-	-	-	-	-	-	-	-	-	-	-	-	Y	-	-	-	77	78	234		-	0	0	0	0	0	0	1	0	0	0	0
	DICVIV_01032	597898269| hypothetical protein Y032_0402g807 [Ancylostoma ceylanicum]	IPR021010: Cytosolic motility protein	-	-	-	-	-	-	-	-	-	-	-	-	-	-	-	-	-	-	-	-	-	-	-	-	-	-	-	-	-	-	218	219	657		-	0	0	0	0	0	0	1	0	0	0	0
	DICVIV_01033	no hit	-	-	-	-	-	-	-	-	-	-	-	-	-	-	-	-	-	-	-	-	-	-	-	-	-	-	-	-	-	-	-	175	176	528		-	0	0	0	0	0	0	1	0	0	0	0
	DICVIV_01034	560117947| Hypothetical protein CBG09866 [Haemonchus contortus]	-	-	-	-	-	-	-	-	-	-	-	-	-	-	-	-	-	-	-	-	-	-	-	-	-	-	-	-	-	-	-	289	290	870		26062	0	0	0	0	0	0	2	0	0	0	0
	DICVIV_01035	597844024| hypothetical protein Y032_0180g759 [Ancylostoma ceylanicum]	-	-	-	-	-	-	-	-	-	-	-	-	-	-	-	-	-	-	-	-	-	B0261.6a	I	B0261.6	B0261.6a	-	-	-	-	-	-	115	116	348		14207	0	0	0	0	0	0	1	2	0	1	0
	DICVIV_01036	597887666| hypothetical protein Y032_0922g3054 [Ancylostoma ceylanicum]	IPR001313: Pumilio RNA-binding repeat; IPR011989: Armadillo-like helical; IPR016024: Armadillo-type fold	GO:0003723: RNA binding; GO:0005488: binding	-	-	-	-	-	-	-	-	-	-	-	-	-	-	-	-	-	-	-	Y45F10A.2	IV	puf-3	Y45F10A.2	-	-	-	-	-	-	539	540	1620		3304	0	0	0	2	2	2	1	1	1	8	0
	DICVIV_01037	597887660| hypothetical protein Y032_0922g3053 [Ancylostoma ceylanicum]	IPR002394: Nicotinic acetylcholine receptor; IPR006201: Neurotransmitter-gated ion-channel; IPR006202: Neurotransmitter-gated ion-channel ligand-binding	GO:0004889: nicotinic acetylcholine-activated cation-selective channel activity; GO:0005216: ion channel activity; GO:0005230: extracellular ligand-gated ion channel activity	GO:0006810: transport; GO:0006811: ion transport	GO:0016020: membrane; GO:0016021: integral to membrane; GO:0045211: postsynaptic membrane	K05312: nicotinic acetylcholine receptor, invertebrate	-	-	-	-	-	-	-	-	-	-	-	-	-	-	-	-	-	-	-	-	-	-	-	-	-	-	140	141	423		30999	0	0	0	0	0	0	1	1	0	0	0
	DICVIV_01038	597832694| hypothetical protein Y032_0360g3441 [Ancylostoma ceylanicum]	IPR006029: Neurotransmitter-gated ion-channel transmembrane domain; IPR006201: Neurotransmitter-gated ion-channel	-	GO:0006811: ion transport	GO:0016020: membrane; GO:0016021: integral to membrane	K05312: nicotinic acetylcholine receptor, invertebrate	-	Y	-	Y	-	-	-	-	-	-	-	-	-	-	-	-	-	-	-	-	-	-	-	-	-	-	255	256	768		24530	0	0	0	0	0	0	1	1	0	1	0
	DICVIV_01039	568286180| hypothetical protein NECAME_12618 [Necator americanus]	-	-	-	-	-	-	-	Y	Y	Y	-	-	-	-	-	-	-	-	-	-	-	Y67D8B.4b	IV	Y67D8B.4	Y67D8B.4b	-	-	Y	-	-	-	82	83	249		9389	0	0	0	1	1	1	1	1	1	1	0
	DICVIV_01040	560117513| Oxoglutarate iron-dependent oxygenase domain containing protein [Haemonchus contortus]	IPR005123: Oxoglutarate/iron-dependent oxygenase	GO:0016491: oxidoreductase activity	-	-	K10765: alkylated DNA repair protein alkB homolog 1	-	-	-	-	-	-	-	-	-	-	-	-	-	-	-	-	Y51H7C.5	II	-	Y51H7C.5	-	-	-	-	-	-	267	268	804		5842	1	1	0	1	0	1	1	1	1	1	1
	DICVIV_01041	597832682| hypothetical protein Y032_0360g3433, partial [Ancylostoma ceylanicum]	IPR004583: DNA repair protein Rad4; IPR018328: DNA repair protein Rad4, DNA-binding domain 3	GO:0003684: damaged DNA binding	GO:0006289: nucleotide-excision repair	GO:0005634: nucleus	K10838: xeroderma pigmentosum group C-complementing protein	ko03420	-	-	-	-	-	-	-	-	-	-	-	-	-	-	-	-	-	-	Y76B12C.2	-	-	-	-	-	-	152	153	459		2658	1	1	0	1	1	1	2	4	1	1	1
	DICVIV_01042	560139919| DNA repair protein Rad4 domain containing protein [Haemonchus contortus]	-	-	-	-	K10838: xeroderma pigmentosum group C-complementing protein	ko03420	-	-	-	-	-	-	-	-	-	-	-	-	-	-	-	-	-	-	-	-	-	-	-	-	-	186	187	561		2658	1	1	0	1	1	1	2	4	1	1	1
	DICVIV_01043	560117516| Mov34 MPN PAD-1 domain containing protein [Haemonchus contortus] gi	IPR000555: Mov34/MPN/PAD-1; IPR007242: Autophagy-related protein 12	GO:0005515: protein binding	GO:0000045: autophagic vacuole assembly	GO:0005737: cytoplasm	K11866: STAM-binding protein	ko04144	-	-	-	-	-	-	-	-	-	-	-	-	-	M67C	M	-	-	-	B0336.8	-	-	-	-	-	-	467	468	1404		2984	0	1	0	2	1	1	1	2	1	0	2
	DICVIV_01044	560117518| Interferon-related developmental regulator domain containing protein [Haemonchus contortus]	IPR006921: Interferon-related developmental regulator, C-terminal; IPR007701: Interferon-related developmental regulator, N-terminal	-	-	-	-	-	-	-	-	-	-	-	-	-	-	-	-	-	-	-	-	F58B3.6	IV	-	F58B3.6	-	-	Y	-	-	-	378	379	1137		2408	0	1	1	1	1	1	1	2	1	1	3
	DICVIV_01045	560117519| PP-loop domain containing protein [Haemonchus contortus]	IPR011063: tRNA(Ile)-lysidine/2-thiocytidine synthase; IPR014729: Rossmann-like alpha/beta/alpha sandwich fold	-	-	-	K14168: cytoplasmic tRNA 2-thiolation protein 1	ko04122	-	-	-	-	-	-	-	-	-	-	-	-	-	-	-	F29C4.6	IV	tut-1	F29C4.6	-	-	Y	-	-	-	334	335	1005		2849	1	1	2	1	1	1	1	2	1	1	1
	DICVIV_01046	no hit	-	-	-	-	-	-	Y	-	-	-	-	-	-	-	-	-	-	-	-	-	-	-	-	-	-	-	-	Y	-	-	-	175	176	528		-	0	0	0	0	0	0	1	0	0	0	0
	DICVIV_01047	541045329| putative glutamine--trna ligase [Ascaris suum] gi	IPR000924: Glutamyl/glutaminyl-tRNA synthetase, class Ic; IPR001412: Aminoacyl-tRNA synthetase, class I, conserved site; IPR007638: Glutaminyl-tRNA synthetase, class Ic, non-specific RNA-binding domain 2; IPR007639: Glutaminyl-tRNA synthetase, class Ic, non-specific RNA-binding domain, N-terminal; IPR011035: Ribosomal protein L25/Gln-tRNA synthetase, anti-codon-binding domain; IPR014729: Rossmann…	GO:0000166: nucleotide binding; GO:0004812: aminoacyl-tRNA ligase activity; GO:0004819: glutamine-tRNA ligase activity; GO:0005524: ATP binding; GO:0016876: ligase activity, forming aminoacyl-tRNA and related compounds	GO:0006412: translation; GO:0006418: tRNA aminoacylation for protein translation; GO:0006425: glutaminyl-tRNA aminoacylation; GO:0043039: tRNA aminoacylation	GO:0005737: cytoplasm	K01886: glutaminyl-tRNA synthetase	ko00970	-	-	-	-	-	-	-	-	Y	6.1.1.18	Y	Y	Y	-	-	Y41E3.4a	IV	qars-1	Y41E3.4a	-	-	-	-	-	-	755	756	2268		4814	1	1	1	1	1	1	1	1	1	1	1
	DICVIV_01048	568295076| hypothetical protein NECAME_02087 [Necator americanus]	IPR000924: Glutamyl/glutaminyl-tRNA synthetase, class Ic; IPR011035: Ribosomal protein L25/Gln-tRNA synthetase, anti-codon-binding domain; IPR020056: Ribosomal protein L25/Gln-tRNA synthetase, beta-barrel domain; IPR020059: Glutamyl/glutaminyl-tRNA synthetase, class Ic, anti-codon binding domain	GO:0000166: nucleotide binding; GO:0004812: aminoacyl-tRNA ligase activity; GO:0005524: ATP binding; GO:0016876: ligase activity, forming aminoacyl-tRNA and related compounds	GO:0006412: translation; GO:0006418: tRNA aminoacylation for protein translation; GO:0043039: tRNA aminoacylation	GO:0005737: cytoplasm	K01886: glutaminyl-tRNA synthetase	ko00970	-	-	-	-	-	-	-	-	Y	6.1.1.18	N	Y	-	-	-	-	-	-	-	-	-	-	-	-	-	120	121	363		9040	0	0	1	0	0	0	2	3	1	0	0
	DICVIV_01049	597860995| hypothetical protein Y032_0055g2543 [Ancylostoma ceylanicum]	IPR000924: Glutamyl/glutaminyl-tRNA synthetase, class Ic; IPR011035: Ribosomal protein L25/Gln-tRNA synthetase, anti-codon-binding domain; IPR020056: Ribosomal protein L25/Gln-tRNA synthetase, beta-barrel domain; IPR020059: Glutamyl/glutaminyl-tRNA synthetase, class Ic, anti-codon binding domain	GO:0000166: nucleotide binding; GO:0004812: aminoacyl-tRNA ligase activity; GO:0005524: ATP binding; GO:0016876: ligase activity, forming aminoacyl-tRNA and related compounds	GO:0006412: translation; GO:0006418: tRNA aminoacylation for protein translation; GO:0043039: tRNA aminoacylation	GO:0005737: cytoplasm	K01886: glutaminyl-tRNA synthetase	ko00970	-	-	-	-	-	-	-	-	Y	6.1.1.18	N	Y	-	-	-	-	-	-	-	-	-	-	-	-	-	95	96	288		-	0	0	0	0	0	0	1	0	0	0	0
	DICVIV_01050	597860985| hypothetical protein Y032_0055g2540 [Ancylostoma ceylanicum]	IPR000719: Protein kinase, catalytic domain; IPR002290: Serine/threonine-protein kinase domain; IPR008271: Serine/threonine-protein kinase, active site; IPR011009: Protein kinase-like domain; IPR017441: Protein kinase, ATP binding site; IPR017442: Serine/threonine-protein kinase-like domain; IPR020635: Tyrosine-protein kinase, catalytic domain	GO:0004672: protein kinase activity; GO:0004674: protein serine/threonine kinase activity; GO:0005524: ATP binding; GO:0016772: transferase activity, transferring phosphorus-containing groups	GO:0006468: protein phosphorylation	-	K08807: proto-oncogene serine/threonine-protein kinase Pim-3	-	-	-	-	-	CAMK	Y	Y	Y	-	-	-	-	-	-	-	-	-	-	-	-	-	-	-	-	-	465	466	1398		1831	1	2	1	2	2	2	2	2	2	1	2
	DICVIV_01051	597861812| hypothetical protein Y032_0051g2085 [Ancylostoma ceylanicum]	IPR000615: Bestrophin; IPR021134: Bestrophin/UPF0187	-	-	-	K13881: bestrophin-4	-	Y	-	-	-	-	-	-	-	-	-	-	-	-	-	-	-	-	-	-	-	-	-	-	-	-	172	173	519		-	0	0	0	0	0	0	1	0	0	0	0
	DICVIV_01052	560135305| Bestrophin domain containing protein [Haemonchus contortus]	IPR000615: Bestrophin; IPR021134: Bestrophin/UPF0187	-	-	-	K13880: bestrophin-3	-	Y	-	-	-	-	-	-	-	-	-	-	-	-	-	-	-	-	-	-	-	-	-	-	-	-	239	240	720		-	0	0	0	0	0	0	1	0	0	0	0
	DICVIV_01053	no hit	-	-	-	-	-	-	-	-	-	-	-	-	-	-	-	-	-	-	-	-	-	-	-	-	-	-	-	-	-	-	-	51	52	156		-	0	0	0	0	0	0	1	0	0	0	0
	DICVIV_01054	568295083| hypothetical protein NECAME_02094 [Necator americanus]	IPR005036: Putative phosphatase regulatory subunit	GO:0005515: protein binding	-	-	K07189: protein phosphatase 1, regulatory (inhibitor) subunit 3	ko04910	-	-	-	-	-	-	-	-	-	-	-	-	-	-	-	CC8.2b	IV	CC8.2	CC8.2b	-	-	-	-	-	-	361	362	1086		7474	0	0	0	2	1	1	1	2	1	1	0
	DICVIV_01055	597898022| hypothetical protein Y032_0410g952 [Ancylostoma ceylanicum]	IPR001304: C-type lectin; IPR016186: C-type lectin-like; IPR016187: C-type lectin fold	GO:0005488: binding	-	-	K09880: enolase-phosphatase E1	ko00270	-	Y	-	Y	-	-	-	-	Y	3.1.3.77	N	N	-	-	-	F32E10.3	IV	clec-180	F32E10.3	-	-	Y	-	-	-	952	953	2859		8338	0	0	0	1	1	1	1	2	1	1	0
	DICVIV_01056	597898017| hypothetical protein Y032_0410g948 [Ancylostoma ceylanicum]	IPR000555: Mov34/MPN/PAD-1	GO:0005515: protein binding	-	-	K09613: COP9 signalosome complex subunit 5	-	-	-	-	-	-	-	-	-	-	-	-	-	-	M67A	M	B0547.1	IV	csn-5	B0547.1	-	-	Y	-	-	-	383	384	1152		3967	1	1	0	1	1	1	1	2	1	1	1
	DICVIV_01057	597898003| hypothetical protein Y032_0410g941 [Ancylostoma ceylanicum]	IPR000719: Protein kinase, catalytic domain; IPR002290: Serine/threonine-protein kinase domain; IPR008271: Serine/threonine-protein kinase, active site; IPR011009: Protein kinase-like domain; IPR017441: Protein kinase, ATP binding site; IPR017442: Serine/threonine-protein kinase-like domain; IPR020635: Tyrosine-protein kinase, catalytic domain	GO:0004672: protein kinase activity; GO:0004674: protein serine/threonine kinase activity; GO:0005524: ATP binding; GO:0016772: transferase activity, transferring phosphorus-containing groups	GO:0006468: protein phosphorylation	-	K15595: cyclin-dependent kinase 17	-	-	-	-	-	CMGC	Y	Y	Y	-	-	-	-	-	-	-	C07G1.3b	IV	pct-1	C07G1.3b	-	-	Y	-	-	-	522	523	1569		2126	1	1	1	1	1	1	1	2	1	1	3
	DICVIV_01058	560133879| Protein F09E5.7 [Haemonchus contortus]	-	-	-	-	K10293: F-box protein 7	-	-	-	-	-	-	-	-	-	-	-	-	-	-	-	-	F09E5.7	II	-	F09E5.7	-	-	-	-	-	-	192	193	579		2425	0	1	0	1	1	1	2	3	2	2	1
	DICVIV_01059	597883246| hypothetical protein Y032_0003g1687 [Ancylostoma ceylanicum]	IPR001656: Pseudouridine synthase, TruD; IPR011760: Pseudouridine synthase, TruD, insertion domain; IPR020103: Pseudouridine synthase, catalytic domain; IPR020119: Pseudouridine synthase TruD, conserved site	GO:0003723: RNA binding; GO:0009982: pseudouridine synthase activity	GO:0001522: pseudouridine synthesis; GO:0009451: RNA modification	-	K06176: tRNA pseudouridine13 synthase	-	-	-	-	-	-	-	-	-	-	-	-	-	-	-	-	B0024.11	V	-	B0024.11	-	-	-	-	-	-	374	375	1125		2425	0	1	0	1	1	1	2	3	2	2	1
	DICVIV_01060	597861012| hypothetical protein Y032_0055g2551 [Ancylostoma ceylanicum]	-	-	-	-	-	-	-	-	-	-	-	-	-	-	-	-	-	-	-	-	-	-	-	-	-	-	-	-	-	-	-	377	378	1134		4594	1	1	1	1	1	1	1	2	1	0	1
	DICVIV_01061	560139770| Guanylate-binding protein domain containing protein [Haemonchus contortus]	IPR003191: Guanylate-binding protein, C-terminal; IPR015894: Guanylate-binding protein, N-terminal	GO:0003924: GTPase activity; GO:0005525: GTP binding	-	-	K17339: ATL; atlastin	-	Y	-	-	-	-	-	-	-	-	-	-	-	-	-	-	Y54G2A.2a	IV	Y54G2A.2	Y54G2A.2a	-	-	Y	-	-	-	570	571	1713		1541	1	1	2	1	1	1	1	1	1	1	3
	DICVIV_01062	no hit	-	-	-	-	-	-	-	-	-	-	-	-	-	-	-	-	-	-	-	-	-	-	-	-	-	-	-	Y	-	-	-	89	90	270		-	0	0	0	0	0	0	1	0	0	0	0
	DICVIV_01063	560135173| Protein F20D12.7 [Haemonchus contortus]	-	-	-	-	-	-	-	-	-	-	-	-	-	-	-	-	-	-	-	-	-	-	-	-	F20D12.7	-	-	-	-	-	-	62	63	189		12640	0	0	0	1	0	0	1	1	1	1	0
	DICVIV_01064	no hit	-	-	-	-	-	-	-	-	-	-	-	-	-	-	-	-	-	-	-	-	-	-	-	-	-	-	-	-	-	-	-	86	87	261		-	0	0	0	0	0	0	1	0	0	0	0
	DICVIV_01065	560133603| Putative RNA methylase domain containing protein [Haemonchus contortus] gi	IPR000241: Putative RNA methylase; IPR002023: NADH:ubiquinone oxidoreductase, 24kDa subunit; IPR012335: Thioredoxin fold; IPR012336: Thioredoxin-like fold	GO:0016491: oxidoreductase activity; GO:0051287: NAD binding	GO:0055114: oxidation-reduction process	-	K03943: NADH dehydrogenase (ubiquinone) flavoprotein 2	ko00190 ko04932 ko05010 ko05012 ko05016	-	-	-	-	-	-	-	-	-	-	-	-	-	-	-	-	-	-	F53F4.10	-	-	-	-	-	-	519	520	1560		3805	1	1	1	1	1	1	1	1	1	1	1
	DICVIV_01066	568300036| peptidase family M13 [Necator americanus]	IPR000718: Peptidase M13, neprilysin; IPR018497: Peptidase M13, neprilysin, C-terminal	GO:0004222: metalloendopeptidase activity	GO:0006508: proteolysis	-	K08635: membrane metallo-endopeptidase-like 1	-	-	-	-	-	-	-	-	-	-	-	-	-	-	M13	M	-	-	-	-	-	-	Y	-	-	-	126	127	381		-	0	0	0	0	0	0	1	0	0	0	0
	DICVIV_01067	568300036| peptidase family M13 [Necator americanus]	IPR000718: Peptidase M13, neprilysin; IPR008753: Peptidase M13; IPR018497: Peptidase M13, neprilysin, C-terminal	GO:0004222: metalloendopeptidase activity; GO:0008237: metallopeptidase activity	GO:0006508: proteolysis	-	K01415: endothelin-converting enzyme	-	-	-	-	-	-	-	-	-	-	-	-	-	-	M13	M	-	-	-	-	-	-	-	-	-	-	288	289	867		-	0	0	0	0	0	0	1	0	0	0	0
	DICVIV_01068	560132577| GPCR and Peptidase M13 domain containing protein [Haemonchus contortus]	IPR000718: Peptidase M13, neprilysin	GO:0004222: metalloendopeptidase activity	GO:0006508: proteolysis	-	-	-	-	-	-	-	-	-	-	-	-	-	-	-	-	-	-	-	-	-	-	-	-	-	-	-	-	262	263	789		-	0	0	0	0	0	0	1	0	0	0	0
	DICVIV_01069	597880144| hypothetical protein Y032_0006g3009 [Ancylostoma ceylanicum]	IPR000718: Peptidase M13, neprilysin; IPR008753: Peptidase M13; IPR018497: Peptidase M13, neprilysin, C-terminal	GO:0004222: metalloendopeptidase activity; GO:0008237: metallopeptidase activity	GO:0006508: proteolysis	-	K01415: endothelin-converting enzyme	-	-	-	-	-	-	-	-	-	-	-	-	-	-	M13	M	-	-	-	F54F11.2a	-	-	Y	-	-	-	686	687	2061		6488	0	0	0	5	0	0	1	2	2	1	0
	DICVIV_01070	568289236| hypothetical protein NECAME_03191 [Necator americanus]	-	-	-	-	K15442: tRNA-specific adenosine deaminase 3	-	-	-	-	-	-	-	-	-	-	-	-	-	-	-	-	-	-	-	-	-	-	-	-	-	-	299	300	900		8029	0	0	0	0	0	0	1	2	1	0	1
	DICVIV_01071	560132523| TGF-beta receptor activin receptor and TGF beta receptor and Serine threonine protein kinase-related domain containing protein [Haemonchus contortus]	IPR000472: TGF-beta receptor/activin receptor, type I/II; IPR000719: Protein kinase, catalytic domain; IPR002290: Serine/threonine-protein kinase domain; IPR003605: TGF beta receptor, GS motif; IPR008271: Serine/threonine-protein kinase, active site; IPR011009: Protein kinase-like domain; IPR017441: Protein kinase, ATP binding site; IPR017442: Serine/threonine-protein kinase-like domain; IPR02063…	GO:0004672: protein kinase activity; GO:0004674: protein serine/threonine kinase activity; GO:0004675: transmembrane receptor protein serine/threonine kinase activity; GO:0005024: transforming growth factor beta receptor activity; GO:0005524: ATP binding; GO:0016772: transferase activity, transferring phosphorus-containing groups	GO:0006468: protein phosphorylation	GO:0016020: membrane	K13578: bone morphogenetic protein receptor type-1B	ko04060 ko04350 ko04390	-	-	-	-	TKL	Y	Y	Y	-	-	-	-	-	-	-	C32D5.2	II	sma-6	C32D5.2	-	-	-	-	-	-	522	523	1569		2312	1	1	1	1	1	1	1	2	1	1	2
	DICVIV_01072	560131491| 7TM GPCR domain containing protein [Haemonchus contortus]	IPR000344: 7TM GPCR, serpentine receptor class a (Sra)	GO:0004888: transmembrane receptor activity	GO:0007606: sensory perception of chemical stimulus	GO:0016021: integral to membrane	-	-	Y	-	-	-	-	-	-	-	-	-	-	-	-	-	-	C54F6.7	V	srb-18	C54F6.7	-	-	-	-	-	-	270	271	813		11479	0	0	0	0	0	0	1	1	1	2	0
	DICVIV_01073	597847182| hypothetical protein Y032_0148g2673 [Ancylostoma ceylanicum]	-	-	-	-	-	-	Y	-	-	-	-	-	-	-	-	-	-	-	-	-	-	-	-	-	-	-	-	-	-	-	-	119	120	360		-	0	0	0	0	0	0	1	0	0	0	0
[truncated: 13,117 more rows]
[truncated: 37 more columns]

## Sheet: Table S4
	Supplmentary Table S4. Conservation of operons between C. elegans and D. viviparus
[truncated: 3,438 more rows]

## Sheet: Table S5
	Supplementary Table S5: Gene Ontology terms significantly enriched among the 835 OPFs with members in C. elegans, H. contortus and N. americanus, but not D. viviparus. Enrichment was performed based on genes in N. americanus, relative to all N. americanus genes.
[truncated: 15 more rows]

[truncated: 6 more sheets: Table S6, Table S7, Table S8, Table S9, Table S10, Table S11]
